# Supplementary material for: A sporadic Alzheimer's blood-brain barrier model for developing ultrasound-mediated delivery of Aducanumab and anti-Tau antibodies
Source: Theranostics. 2022 Sep 25;12(16):6826–47. doi: 10.7150/thno.72685 (PMC9576609; doi:10.7150/thno.72685)
Supplement: Supplementary file 2 — Supplementary tables S1. [file thnov12p6826s2.xlsx]

## Sheet: Wasielewska et al. Table S1
Wasielewska et al. Table S1
Gene.Name	Associated.Gene.Name	logFC	logCPM	F	PValue	FDR
ENSG00000143322	ABL2	-0.692624	5.88263	66.9733	1.67924e-07	0.00260702
ENSG00000205542	TMSB4X	-0.91521	9.59781	57.5831	4.91991e-07	0.00334771
ENSG00000163486	SRGAP2	-0.893276	6.42925	55.0558	6.7252e-07	0.00334771
ENSG00000070540	WIPI1	-0.950155	4.48848	50.5213	1.21261e-06	0.00334771
ENSG00000176974	SHMT1	0.532537	5.37369	50.3981	1.23287e-06	0.00334771
ENSG00000181291	TMEM132E	2.99671	3.87428	50.0406	1.2938e-06	0.00334771
ENSG00000213967	ZNF726	1.13193	2.96353	48.5038	1.59676e-06	0.00353688
ENSG00000175093	SPSB4	0.910836	7.24054	47.5228	1.83102e-06	0.00353688
ENSG00000164104	HMGB2	0.893167	7.95954	46.7233	2.05037e-06	0.00353688
ENSG00000128973	CLN6	0.614545	6.00341	45.4451	2.46426e-06	0.00363213
ENSG00000100364	KIAA0930	-0.804474	6.21685	44.896	2.66995e-06	0.00363213
ENSG00000164985	PSIP1	0.649947	7.07047	44.5545	2.80744e-06	0.00363213
ENSG00000151806	GUF1	0.600048	5.42273	42.6105	3.75685e-06	0.00448655
ENSG00000164904	ALDH7A1	0.511977	7.68932	38.3639	7.35056e-06	0.00768476
ENSG00000136160	EDNRB	1.04589	6.00555	38.3026	7.42489e-06	0.00768476
ENSG00000138668	HNRNPD	0.505652	8.63765	36.7034	9.69384e-06	0.00913068
ENSG00000119711	ALDH6A1	0.547434	5.3346	36.521	9.99817e-06	0.00913068
ENSG00000106399	RPA3	0.723224	4.56008	35.8739	1.11671e-05	0.0096316
ENSG00000120802	TMPO	0.559232	7.77226	34.5745	1.40019e-05	0.0114411
ENSG00000140006	WDR89	0.803358	4.62129	33.6559	1.6488e-05	0.0122434
ENSG00000067182	TNFRSF1A	-1.20195	5.39428	33.393	1.72869e-05	0.0122434
ENSG00000039560	RAI14	-1.33859	7.59653	32.9504	1.87315e-05	0.0122434
ENSG00000089006	SNX5	0.443663	7.08309	31.9107	2.26824e-05	0.0122434
ENSG00000265629	AC011897.1	-2.73488	-1.28821	31.8891	2.27739e-05	0.0122434
ENSG00000185480	PARPBP	0.83954	4.4544	31.837	2.29957e-05	0.0122434
ENSG00000115875	SRSF7	0.389639	7.53465	31.8218	2.30612e-05	0.0122434
ENSG00000185222	WBP5	0.445439	7.06908	31.8151	2.30898e-05	0.0122434
ENSG00000164323	KIAA1430	0.49665	5.1101	31.7368	2.34295e-05	0.0122434
ENSG00000142864	SERBP1	0.427923	8.68755	31.3721	2.50871e-05	0.0122434
ENSG00000198056	PRIM1	1.03324	4.8999	31.2722	2.55639e-05	0.0122434
ENSG00000072501	SMC1A	0.399975	7.82037	31.2246	2.57944e-05	0.0122434
ENSG00000088325	TPX2	0.689007	7.55572	31.1287	2.62663e-05	0.0122434
ENSG00000176624	MEX3C	-0.454665	6.92107	31.0204	2.68104e-05	0.0122434
ENSG00000088386	SLC15A1	2.11417	2.91491	31.0198	2.68133e-05	0.0122434
ENSG00000058804	TMEM48	0.739561	6.41437	29.9446	3.29525e-05	0.014076
ENSG00000184886	PIGW	0.633633	4.407	29.7115	3.4481e-05	0.014076
ENSG00000166173	LARP6	-0.961632	3.40537	29.7024	3.45421e-05	0.014076
ENSG00000136527	TRA2B	0.410894	7.72564	29.6569	3.48499e-05	0.014076
ENSG00000117697	NSL1	0.467467	4.64674	29.5826	3.536e-05	0.014076
ENSG00000253368	TRNP1	-0.955478	2.93495	29.3476	3.7027e-05	0.0143711
ENSG00000165672	PRDX3	0.518293	7.46812	29.0218	3.9484e-05	0.014705
ENSG00000049883	PTCD2	0.639016	3.06776	28.7247	4.18843e-05	0.014705
ENSG00000196081	ZNF724P	0.697205	3.60607	28.6788	4.22691e-05	0.014705
ENSG00000110107	PRPF19	0.40485	7.18496	28.6725	4.23218e-05	0.014705
ENSG00000136938	ANP32B	0.456199	7.50237	28.6268	4.27099e-05	0.014705
ENSG00000119203	CPSF3	0.494664	6.44199	28.4234	4.44847e-05	0.014705
ENSG00000147119	CHST7	-1.85931	2.60217	28.405	4.46493e-05	0.014705
ENSG00000132394	EEFSEC	0.480331	4.18049	27.9983	4.84649e-05	0.014705
ENSG00000196678	ERI2	0.528986	4.33454	27.928	4.91605e-05	0.014705
ENSG00000197948	FCHSD1	-0.764286	4.29896	27.8168	5.02831e-05	0.014705
ENSG00000104824	HNRNPL	0.396842	8.57944	27.8156	5.02957e-05	0.014705
ENSG00000082898	XPO1	0.473221	8.27981	27.8049	5.04051e-05	0.014705
ENSG00000136104	RNASEH2B	0.500834	4.35391	27.6505	5.20162e-05	0.014705
ENSG00000145623	OSMR	-1.27446	3.05371	27.599	5.2566e-05	0.014705
ENSG00000182004	SNRPE	0.533625	6.01625	27.4301	5.44158e-05	0.014705
ENSG00000078018	MAP2	-1.98381	4.1946	27.4107	5.46338e-05	0.014705
ENSG00000163808	KIF15	0.775514	4.78079	27.4063	5.46827e-05	0.014705
ENSG00000213516	RBMXL1	0.633965	5.8507	27.3838	5.49364e-05	0.014705
ENSG00000213186	TRIM59	0.66035	4.93013	27.2826	5.60917e-05	0.0147597
ENSG00000130311	DDA1	-0.387896	5.2754	27.0664	5.86509e-05	0.0151759
ENSG00000172765	TMCC1	-0.471128	5.70535	26.8039	6.19353e-05	0.015763
ENSG00000135476	ESPL1	0.932214	6.34746	26.6288	6.42387e-05	0.0158593
ENSG00000132780	NASP	0.702329	9.01459	26.6201	6.43567e-05	0.0158593
ENSG00000105767	CADM4	-1.13289	5.15141	26.1955	7.03627e-05	0.0169099
ENSG00000162377	SELRC1	0.743943	4.26944	26.1259	7.14044e-05	0.0169099
ENSG00000117399	CDC20	0.8381	7.03567	26.0941	7.18874e-05	0.0169099
ENSG00000102738	MRPS31	0.34792	4.39646	26.0102	7.3177e-05	0.0169563
ENSG00000133424	LARGE	-0.923121	5.62239	25.8945	7.49974e-05	0.0170233
ENSG00000261796	ISY1-RAB43	-0.679366	4.71147	25.8532	7.56592e-05	0.0170233
ENSG00000109089	CDR2L	-0.718758	4.80983	25.6808	7.84943e-05	0.0174089
ENSG00000188176	SMTNL2	1.68168	5.55521	25.5093	8.14321e-05	0.0176186
ENSG00000111581	NUP107	0.471533	6.4366	25.4934	8.17094e-05	0.0176186
ENSG00000149136	SSRP1	0.426312	8.25083	25.3356	8.45329e-05	0.0179777
ENSG00000163659	TIPARP	-0.953277	4.81286	25.2217	8.66367e-05	0.0181167
ENSG00000006634	DBF4	0.695884	4.99375	25.1426	8.81316e-05	0.0181167
ENSG00000155366	RHOC	-0.907092	7.75941	25.1136	8.86872e-05	0.0181167
ENSG00000159023	EPB41	0.56054	6.86111	24.9351	9.21938e-05	0.0183438
ENSG00000117114	LPHN2	-0.524345	7.44256	24.8962	9.29788e-05	0.0183438
ENSG00000154721	JAM2	-1.59736	0.848778	24.8782	9.33435e-05	0.0183438
ENSG00000206384	COL6A6	2.5574	4.38393	24.7704	9.55671e-05	0.0184153
ENSG00000110906	KCTD10	-0.84065	6.65215	24.7459	9.608e-05	0.0184153
ENSG00000103034	NDRG4	-1.50961	4.3899	24.6048	9.90973e-05	0.018762
ENSG00000121579	NAA50	0.550743	7.33292	24.5243	0.000100865	0.0188666
ENSG00000084207	GSTP1	-0.365872	9.14471	24.4266	0.000103059	0.0190475
ENSG00000081026	MAGI3	0.671226	4.91026	24.2337	0.000107545	0.0196427
ENSG00000065320	NTN1	-1.7583	3.52585	24.157	0.000109391	0.0197476
ENSG00000153187	HNRNPU	0.36713	9.66041	23.9251	0.000115184	0.0205543
ENSG00000196150	ZNF250	-0.549289	3.65573	23.7319	0.000120272	0.0209747
ENSG00000179051	RCC2	0.288094	8.33089	23.6802	0.000121677	0.0209747
ENSG00000149177	PTPRJ	-0.642884	4.66365	23.6452	0.000122638	0.0209747
ENSG00000119969	HELLS	0.647016	6.08002	23.6286	0.000123096	0.0209747
ENSG00000173599	PC	0.713891	4.28882	23.5316	0.000125814	0.0209747
ENSG00000187514	PTMA	0.45558	9.88172	23.5157	0.000126266	0.0209747
ENSG00000065150	IPO5	0.556026	8.49861	23.4901	0.000126997	0.0209747
ENSG00000101003	GINS1	0.549748	6.10705	23.2795	0.000133198	0.0211519
ENSG00000103647	CORO2B	-1.43628	1.44334	23.2392	0.000134422	0.0211519
ENSG00000198924	DCLRE1A	0.668918	4.83575	23.216	0.000135132	0.0211519
ENSG00000181163	NPM1	0.498138	9.95153	23.1766	0.000136347	0.0211519
ENSG00000107249	GLIS3	-2.24182	2.51937	23.1632	0.000136765	0.0211519
ENSG00000015479	MATR3	0.397941	8.84956	23.1398	0.000137495	0.0211519
ENSG00000184304	PRKD1	0.644024	5.1314	23.1362	0.000137607	0.0211519
ENSG00000160801	PTH1R	3.37511	4.44079	22.9582	0.000143313	0.0218131
ENSG00000145833	DDX46	0.488835	6.8506	22.8593	0.000146598	0.0220101
ENSG00000100823	APEX1	0.337838	7.99422	22.7628	0.000149883	0.0220101
ENSG00000141314	RHBDL3	2.80107	3.12017	22.7231	0.000151259	0.0220101
ENSG00000100605	ITPK1	0.460095	5.56015	22.6877	0.000152497	0.0220101
ENSG00000104738	MCM4	0.545608	8.38753	22.6608	0.000153444	0.0220101
ENSG00000160447	PKN3	0.606486	5.01538	22.6322	0.000154459	0.0220101
ENSG00000163884	KLF15	1.5423	3.38747	22.6211	0.000154857	0.0220101
ENSG00000113048	MRPS27	0.370704	6.80774	22.5906	0.000155949	0.0220101
ENSG00000183808	RBM12B	0.45447	5.60736	22.523	0.000158406	0.0221554
ENSG00000157456	CCNB2	0.739785	6.33694	22.4587	0.000160784	0.0222872
ENSG00000145386	CCNA2	0.845535	6.39336	22.4177	0.000162319	0.0223009
ENSG00000167549	CORO6	-2.18678	3.64688	22.1969	0.000170876	0.0230962
ENSG00000112759	SLC29A1	0.865429	5.62672	22.1917	0.000171083	0.0230962
ENSG00000136159	NUDT15	0.417601	5.45958	22.1341	0.000173402	0.0231885
ENSG00000123600	METTL8	0.540271	3.39952	22.0568	0.000176567	0.0231885
ENSG00000186193	SAPCD2	1.15648	5.51205	22.0019	0.000178854	0.0231885
ENSG00000173988	LRRC63	2.68737	0.779083	21.9966	0.000179076	0.0231885
ENSG00000129195	FAM64A	0.986756	5.11928	21.9928	0.000179234	0.0231885
ENSG00000106665	CLIP2	-1.38863	4.61082	21.9449	0.000181262	0.0232569
ENSG00000186871	ERCC6L	0.615773	4.6236	21.8308	0.000186196	0.0235123
ENSG00000119801	YPEL5	-0.834126	5.93456	21.8288	0.000186281	0.0235123
ENSG00000183801	OLFML1	1.24817	5.52899	21.7804	0.00018842	0.0235905
ENSG00000171530	TBCA	0.611366	7.12501	21.7292	0.000190711	0.023607
ENSG00000029534	ANK1	-1.34272	3.10102	21.6959	0.000192218	0.023607
ENSG00000166851	PLK1	0.8665	6.46562	21.6763	0.000193114	0.023607
ENSG00000177283	FZD8	-1.70208	4.43027	21.5832	0.000197422	0.0237262
ENSG00000038382	TRIO	-0.583955	7.50565	21.5744	0.000197831	0.0237262
ENSG00000175063	UBE2C	0.681097	6.33989	21.5565	0.000198673	0.0237262
ENSG00000110841	PPFIBP1	-0.739655	6.46121	21.5233	0.000200247	0.0237316
ENSG00000173442	EHBP1L1	-0.803318	3.6306	21.4435	0.000204084	0.0238219
ENSG00000166681	NGFRAP1	0.46597	8.2705	21.4233	0.00020507	0.0238219
ENSG00000137135	ARHGEF39	0.821974	4.4468	21.3796	0.000207214	0.0238219
ENSG00000137804	NUSAP1	0.810663	6.70591	21.377	0.000207346	0.0238219
ENSG00000165548	TMEM63C	-1.41177	0.578683	21.2985	0.000211269	0.0238219
ENSG00000177508	IRX3	2.12966	6.13861	21.2727	0.000212575	0.0238219
ENSG00000116161	CACYBP	0.554122	6.10848	21.2405	0.00021422	0.0238219
ENSG00000172890	NADSYN1	-0.415031	6.34587	21.2224	0.000215148	0.0238219
ENSG00000198917	C9orf114	0.444658	5.76735	21.2041	0.000216096	0.0238219
ENSG00000134900	TPP2	0.392708	6.17986	21.1991	0.000216353	0.0238219
ENSG00000164494	PDSS2	0.520555	3.85684	21.1086	0.000221102	0.0238467
ENSG00000035499	DEPDC1B	0.698024	5.28593	21.1006	0.000221531	0.0238467
ENSG00000104147	OIP5	0.829265	3.87271	21.0815	0.000222551	0.0238467
ENSG00000076382	SPAG5	0.622432	6.556	21.0783	0.000222722	0.0238467
ENSG00000132199	ENOSF1	0.880481	4.88492	20.9697	0.000228621	0.0239519
ENSG00000204536	CCHCR1	0.45776	4.80775	20.8971	0.000232666	0.0239519
ENSG00000197535	MYO5A	-0.559916	5.68989	20.8783	0.000233724	0.0239519
ENSG00000167779	IGFBP6	-1.35135	5.87128	20.8753	0.000233897	0.0239519
ENSG00000146426	TIAM2	-1.09679	4.18762	20.861	0.000234703	0.0239519
ENSG00000133739	LRRCC1	0.881655	4.61406	20.854	0.000235102	0.0239519
ENSG00000115866	DARS	0.411651	6.32617	20.8502	0.00023532	0.0239519
ENSG00000124207	CSE1L	0.512151	7.94801	20.8374	0.000236048	0.0239519
ENSG00000138346	DNA2	0.539426	5.50811	20.8059	0.000237857	0.0239788
ENSG00000110697	PITPNM1	-0.873275	5.7744	20.7703	0.00023992	0.0240307
ENSG00000158545	ZC3H18	0.383491	6.02044	20.697	0.000244222	0.0241878
ENSG00000111247	RAD51AP1	0.794566	4.86581	20.6609	0.000246376	0.0241878
ENSG00000129250	KIF1C	-0.509756	7.48826	20.611	0.00024939	0.0241878
ENSG00000117748	RPA2	0.478792	5.71792	20.602	0.000249935	0.0241878
ENSG00000119335	SET	0.48	9.36285	20.5891	0.000250723	0.0241878
ENSG00000104093	DMXL2	0.576478	5.72617	20.5574	0.000252667	0.0241878
ENSG00000185386	MAPK11	-2.60757	-0.710378	20.5375	0.000253897	0.0241878
ENSG00000168040	FADD	-0.558256	5.00504	20.5292	0.000254415	0.0241878
ENSG00000153044	CENPH	0.707356	5.19806	20.51	0.000255607	0.0241878
ENSG00000090447	TFAP4	0.915905	3.64205	20.4574	0.000258914	0.0241878
ENSG00000141456	PELP1	0.343495	6.62712	20.4534	0.000259171	0.0241878
ENSG00000198554	WDHD1	0.619541	5.79466	20.4057	0.000262213	0.0241878
ENSG00000178999	AURKB	0.777166	6.02343	20.3815	0.000263769	0.0241878
ENSG00000119616	FCF1	0.427713	5.52319	20.3802	0.000263856	0.0241878
ENSG00000123219	CENPK	0.528184	4.42253	20.3628	0.000264981	0.0241878
ENSG00000138780	GSTCD	0.40603	5.1601	20.2924	0.000269606	0.0241878
ENSG00000131844	MCCC2	0.786009	6.47666	20.2866	0.000269989	0.0241878
ENSG00000136450	SRSF1	0.440922	8.36354	20.2859	0.000270035	0.0241878
ENSG00000204370	SDHD	0.369169	5.56204	20.27	0.00027109	0.0241878
ENSG00000131238	PPT1	0.434533	7.28811	20.2388	0.000273183	0.0242352
ENSG00000126458	RRAS	-1.32343	4.18662	20.2008	0.000275749	0.0243239
ENSG00000162600	OMA1	0.497019	3.57191	19.994	0.000290202	0.0252908
ENSG00000163918	RFC4	0.425118	5.57116	19.9771	0.000291424	0.0252908
ENSG00000142856	ITGB3BP	0.515849	4.44401	19.9723	0.000291768	0.0252908
ENSG00000116237	ICMT	0.398277	7.4113	19.9432	0.00029388	0.0252908
ENSG00000115053	NCL	0.536633	9.79925	19.9175	0.000295765	0.0252908
ENSG00000170807	LMOD2	4.40293	1.23915	19.9077	0.000296484	0.0252908
ENSG00000141401	IMPA2	0.851797	5.34589	19.8836	0.000298264	0.0253035
ENSG00000160633	SAFB	0.369034	7.26668	19.8078	0.000303947	0.0256455
ENSG00000108932	SLC16A6	2.66099	1.56015	19.7546	0.000308006	0.0258475
ENSG00000065328	MCM10	0.754607	5.74056	19.6246	0.000318173	0.025994
ENSG00000135686	KLHL36	-0.51561	6.17435	19.6223	0.000318361	0.025994
ENSG00000143412	ANXA9	0.774126	4.39304	19.5984	0.000320268	0.025994
ENSG00000138095	LRPPRC	0.583864	7.59591	19.5953	0.000320515	0.025994
ENSG00000065057	NTHL1	0.679347	3.89348	19.5888	0.000321038	0.025994
ENSG00000146842	TMEM209	0.409653	4.4909	19.5804	0.000321719	0.025994
ENSG00000204175	GPRIN2	-1.16823	2.66218	19.5789	0.000321842	0.025994
ENSG00000171303	KCNK3	-3.36668	1.67829	19.5627	0.000323146	0.025994
ENSG00000167110	GOLGA2	-0.494723	6.37975	19.5357	0.000325343	0.0260358
ENSG00000077312	SNRPA	0.427385	6.76232	19.4953	0.000328663	0.0261666
ENSG00000092036	HAUS4	0.719425	5.12304	19.4041	0.000336295	0.0265115
ENSG00000090339	ICAM1	-2.23888	1.53604	19.3922	0.000337308	0.0265115
ENSG00000169118	CSNK1G1	-0.659619	5.36893	19.3826	0.000338118	0.0265115
ENSG00000162236	STX5	-0.288141	5.18066	19.3139	0.000344034	0.0268398
ENSG00000105290	APLP1	-1.61283	3.51088	19.2729	0.000347623	0.0269842
ENSG00000143799	PARP1	0.565642	8.59595	19.1859	0.000355365	0.0270802
ENSG00000117016	RIMS3	-0.509955	4.75568	19.1796	0.000355933	0.0270802
ENSG00000012232	EXTL3	-1.34156	7.37961	19.1684	0.000356945	0.0270802
ENSG00000167778	SPRYD3	-0.506415	4.29252	19.1676	0.000357013	0.0270802
ENSG00000092201	SUPT16H	0.371141	8.47434	19.1614	0.00035758	0.0270802
ENSG00000127947	PTPN12	-0.45023	6.56127	19.11	0.000362272	0.0273023
ENSG00000134222	PSRC1	0.662053	5.47148	19.0604	0.000366874	0.0275156
ENSG00000213190	MLLT11	-0.671854	6.88245	19.0276	0.000369955	0.0276132
ENSG00000118777	ABCG2	1.79247	6.93727	19.0001	0.000372557	0.0276744
ENSG00000075131	TIPIN	0.853157	4.40245	18.9392	0.000378389	0.0278729
ENSG00000055044	NOP58	0.564886	6.64013	18.9347	0.000378821	0.0278729
ENSG00000171848	RRM2	0.61642	7.53107	18.8895	0.000383227	0.0279772
ENSG00000072571	HMMR	0.712053	5.73157	18.8832	0.000383842	0.0279772
ENSG00000005238	FAM214B	-1.05362	4.44213	18.805	0.000391603	0.0282393
ENSG00000012048	BRCA1	0.569208	5.78426	18.7862	0.000393497	0.0282393
ENSG00000148688	RPP30	0.415768	4.82279	18.7728	0.000394858	0.0282393
ENSG00000102100	SLC35A2	-0.480549	5.44568	18.7632	0.000395825	0.0282393
ENSG00000072210	ALDH3A2	0.617883	5.47742	18.7415	0.000398044	0.0282393
ENSG00000156265	C21orf7	-1.87092	2.58693	18.7384	0.000398352	0.0282393
ENSG00000105607	GCDH	0.529894	4.56869	18.6815	0.000404222	0.0285252
ENSG00000171877	FRMD5	-1.28245	3.1482	18.6241	0.000410244	0.0286962
ENSG00000151689	INPP1	-1.11958	2.7005	18.5983	0.000412989	0.0286962
ENSG00000173588	CCDC41	0.688602	3.284	18.5925	0.000413604	0.0286962
ENSG00000161800	RACGAP1	0.582077	6.1368	18.5884	0.000414039	0.0286962
ENSG00000086200	IPO11	0.534223	5.50908	18.548	0.000418382	0.0288683
ENSG00000197093	GAL3ST4	-1.40839	2.25901	18.5165	0.000421797	0.0288908
ENSG00000115257	PCSK4	-1.20067	1.91901	18.5107	0.000422429	0.0288908
ENSG00000010292	NCAPD2	0.517453	7.77859	18.4523	0.000428869	0.0292026
ENSG00000146112	PPP1R18	-0.88407	5.586	18.423	0.000432136	0.0292965
ENSG00000095002	MSH2	0.570946	6.57698	18.3921	0.00043562	0.0293045
ENSG00000137812	CASC5	0.796558	5.5894	18.3884	0.000436028	0.0293045
ENSG00000145050	MANF	-0.548355	5.97075	18.3237	0.000443423	0.0294413
ENSG00000140525	FANCI	0.477427	7.01543	18.3217	0.000443649	0.0294413
ENSG00000100479	POLE2	0.700194	3.87161	18.3208	0.000443753	0.0294413
ENSG00000047056	WDR37	-0.450583	4.52558	18.2729	0.000449325	0.0296841
ENSG00000176915	ANKLE2	-0.683664	6.78986	18.2046	0.000457402	0.0299383
ENSG00000019144	PHLDB1	-0.823526	6.51778	18.1753	0.000460914	0.0299383
ENSG00000170340	B3GNT2	0.48327	6.54661	18.1345	0.000465851	0.0299383
ENSG00000114904	NEK4	0.562946	4.56975	18.1209	0.000467506	0.0299383
ENSG00000146826	C7orf43	-0.70473	3.96724	18.1053	0.00046942	0.0299383
ENSG00000120913	PDLIM2	-0.841037	5.6798	18.0951	0.000470674	0.0299383
ENSG00000139910	NOVA1	-1.02854	1.49915	18.0787	0.000472705	0.0299383
ENSG00000096384	HSP90AB1	0.338561	10.7094	18.0667	0.000474188	0.0299383
ENSG00000184428	TOP1MT	0.633378	4.65977	18.0451	0.000476878	0.0299383
ENSG00000187555	USP7	0.368317	7.2339	18.0446	0.000476947	0.0299383
ENSG00000156970	BUB1B	0.793002	6.71539	18.0403	0.00047748	0.0299383
ENSG00000068323	TFE3	-0.427217	5.60571	18.0344	0.000478223	0.0299383
ENSG00000134668	SPOCD1	-1.98845	2.65002	18.0343	0.000478242	0.0299383
ENSG00000162769	FLVCR1	0.562001	4.68446	17.9633	0.000487232	0.0303188
ENSG00000134057	CCNB1	0.674828	7.57411	17.9448	0.000489612	0.0303188
ENSG00000188312	CENPP	0.932574	3.27591	17.9404	0.000490178	0.0303188
ENSG00000111231	GPN3	0.457982	4.58272	17.9073	0.000494471	0.0304629
ENSG00000162664	ZNF326	0.5882	5.18557	17.8308	0.000504542	0.0306418
ENSG00000140406	MESDC1	-0.463093	5.31394	17.8297	0.000504689	0.0306418
ENSG00000175279	APITD1	0.525008	3.36497	17.8089	0.000507461	0.0306418
ENSG00000064933	PMS1	0.489409	4.98775	17.7957	0.000509238	0.0306418
ENSG00000167617	CDC42EP5	-1.86933	2.25894	17.7562	0.000514581	0.0306418
ENSG00000100714	MTHFD1	0.762836	6.87303	17.7558	0.000514628	0.0306418
ENSG00000173894	CBX2	0.507538	6.67698	17.7468	0.000515858	0.0306418
ENSG00000101447	FAM83D	0.686895	5.57738	17.726	0.00051871	0.0306418
ENSG00000115816	CEBPZ	0.304585	5.95623	17.719	0.000519673	0.0306418
ENSG00000140534	TICRR	0.795656	5.54924	17.6979	0.000522589	0.0306418
ENSG00000137094	DNAJB5	-1.01736	4.43856	17.6971	0.000522698	0.0306418
ENSG00000133773	CCDC59	0.422212	4.31067	17.6823	0.00052475	0.0306418
ENSG00000066455	GOLGA5	-0.3285	5.80638	17.6562	0.000528392	0.0306418
ENSG00000196396	PTPN1	-0.3417	6.21451	17.6507	0.00052916	0.0306418
ENSG00000086475	SEPHS1	0.311776	6.70868	17.6485	0.000529474	0.0306418
ENSG00000138639	ARHGAP24	1.7371	3.18121	17.6475	0.000529616	0.0306418
ENSG00000151725	MLF1IP	0.612339	5.58146	17.6382	0.000530928	0.0306418
ENSG00000162063	CCNF	0.921318	5.9505	17.5917	0.000537516	0.0307971
ENSG00000174233	ADCY6	-0.570971	6.15849	17.5894	0.000537845	0.0307971
ENSG00000107140	TESK1	-0.718527	4.61886	17.5774	0.000539569	0.0307971
ENSG00000134758	RNF138	0.792759	4.6716	17.535	0.000545687	0.0310322
ENSG00000109083	IFT20	-0.565658	4.20225	17.5202	0.000547853	0.0310417
ENSG00000073111	MCM2	0.651984	7.6249	17.4777	0.000554087	0.0312807
ENSG00000111540	RAB5B	-0.401417	7.09264	17.4433	0.000559206	0.0313206
ENSG00000142945	KIF2C	0.742558	6.01998	17.4354	0.000560383	0.0313206
ENSG00000106028	SSBP1	0.367539	6.43278	17.4276	0.000561545	0.0313206
ENSG00000110925	CSRNP2	-0.465141	5.78809	17.4091	0.000564333	0.0313206
ENSG00000123159	GIPC1	-0.525179	6.81221	17.3918	0.000566951	0.0313206
ENSG00000144381	HSPD1	0.528519	9.03956	17.3886	0.00056743	0.0313206
ENSG00000101955	SRPX	-1.6455	3.99146	17.3788	0.000568915	0.0313206
ENSG00000178921	PFAS	0.668319	6.5701	17.3077	0.000579862	0.0316894
ENSG00000198742	SMURF1	-0.287746	6.24513	17.2874	0.000583031	0.0316894
ENSG00000166450	PRTG	1.04254	9.48099	17.2709	0.000585615	0.0316894
ENSG00000197857	ZNF44	0.796975	4.11818	17.2703	0.000585706	0.0316894
ENSG00000196497	IPO4	0.533803	5.89852	17.262	0.000587006	0.0316894
ENSG00000123297	TSFM	0.349067	4.63495	17.2494	0.000589007	0.0316894
ENSG00000107957	SH3PXD2A	-1.33098	6.32006	17.2395	0.000590566	0.0316894
ENSG00000140950	KIAA1609	-0.670821	5.69822	17.2309	0.000591944	0.0316894
ENSG00000160058	BSDC1	-0.33422	6.31552	17.2108	0.00059515	0.0317515
ENSG00000170266	GLB1	0.899521	8.55436	17.1865	0.000599051	0.031788
ENSG00000144893	MED12L	0.898495	4.8672	17.1811	0.000599928	0.031788
ENSG00000196419	XRCC6	0.318574	8.9866	17.1456	0.000605691	0.0319499
ENSG00000164167	LSM6	0.528037	3.79282	17.1369	0.0006071	0.0319499
ENSG00000181061	HIGD1A	-0.873248	7.48506	17.0958	0.000613873	0.0321844
ENSG00000166902	MRPL16	0.435631	4.90956	17.0848	0.000615702	0.0321844
ENSG00000143401	ANP32E	0.51586	7.01719	17.0642	0.000619126	0.0322548
ENSG00000164109	MAD2L1	0.674697	5.90166	17.0268	0.000625426	0.032339
ENSG00000132330	SCLY	0.659189	4.29241	17.0183	0.00062687	0.032339
ENSG00000095627	TDRD1	4.18493	-1.34636	17.0176	0.000626991	0.032339
ENSG00000167005	NUDT21	0.432177	7.42785	16.984	0.000632705	0.0324824
ENSG00000092096	SLC22A17	-1.0061	4.96893	16.9767	0.000633955	0.0324824
ENSG00000174306	ZHX3	-0.358374	4.23861	16.9545	0.000637794	0.0325293
ENSG00000124839	RAB17	1.1341	4.96821	16.9462	0.00063922	0.0325293
ENSG00000135372	NAT10	0.578999	6.11965	16.9351	0.000641158	0.0325293
ENSG00000067836	ROGDI	-0.618351	4.88436	16.914	0.00064483	0.0326091
ENSG00000189091	SF3B3	0.351512	7.9999	16.8865	0.000649659	0.0326132
ENSG00000072071	LPHN1	0.547561	5.06968	16.8862	0.000649716	0.0326132
ENSG00000133805	AMPD3	-1.02963	1.84966	16.8773	0.00065129	0.0326132
ENSG00000048028	USP28	0.573628	6.06655	16.8606	0.000654251	0.0326132
ENSG00000183605	SFXN4	0.633268	4.0207	16.843	0.000657388	0.0326132
ENSG00000090006	LTBP4	-0.951563	4.99467	16.82	0.000661525	0.0326132
ENSG00000147592	LACTB2	0.729411	2.89252	16.8182	0.000661846	0.0326132
ENSG00000156017	C9orf41	0.544751	4.37425	16.8131	0.000662768	0.0326132
ENSG00000121764	HCRTR1	-2.93721	-0.907689	16.8073	0.000663817	0.0326132
ENSG00000106554	CHCHD3	0.291791	5.74172	16.7745	0.000669763	0.0328015
ENSG00000126562	WNK4	-2.15796	3.00482	16.7553	0.000673278	0.0328493
ENSG00000198324	FAM109A	-0.434141	4.42771	16.7381	0.000676449	0.0328493
ENSG00000205302	SNX2	0.341421	6.53187	16.7067	0.000682287	0.0328493
ENSG00000106628	POLD2	0.368455	6.59188	16.7011	0.000683319	0.0328493
ENSG00000126453	BCL2L12	0.483405	5.29093	16.7007	0.000683406	0.0328493
ENSG00000120699	EXOSC8	0.509361	5.45279	16.7005	0.000683435	0.0328493
ENSG00000128050	PAICS	0.578265	8.78222	16.637	0.000695404	0.0332171
ENSG00000187735	TCEA1	0.364255	6.50982	16.6346	0.000695866	0.0332171
ENSG00000065802	ASB1	-0.423205	5.75791	16.6029	0.000701937	0.0332171
ENSG00000163530	DPPA2	3.90315	0.434384	16.5988	0.00070273	0.0332171
ENSG00000151576	QTRTD1	0.549182	5.09053	16.572	0.000707902	0.0332171
ENSG00000113649	TCERG1	0.402135	6.90269	16.5594	0.000710355	0.0332171
ENSG00000117266	CDK18	0.860727	4.58339	16.5538	0.000711448	0.0332171
ENSG00000174282	ZBTB4	-0.579825	5.87346	16.5454	0.000713094	0.0332171
ENSG00000100330	MTMR3	-0.452138	5.9469	16.5402	0.000714111	0.0332171
ENSG00000213853	EMP2	1.19141	7.46489	16.5399	0.000714174	0.0332171
ENSG00000100029	PES1	0.414276	6.49547	16.5376	0.000714621	0.0332171
ENSG00000084731	KIF3C	-0.616842	6.03965	16.5219	0.000717713	0.0332612
ENSG00000105246	EBI3	-2.50687	-0.235484	16.4962	0.000722791	0.0333968
ENSG00000092820	EZR	0.625681	9.49376	16.4677	0.000728492	0.0335604
ENSG00000153107	ANAPC1	0.483568	6.7591	16.4553	0.000730971	0.0335749
ENSG00000109079	TNFAIP1	-0.997695	6.49549	16.4269	0.000736728	0.0336039
ENSG00000182481	KPNA2	0.533087	8.63386	16.4224	0.000737644	0.0336039
ENSG00000188483	IER5L	-1.03902	4.96374	16.4201	0.000738096	0.0336039
ENSG00000103187	COTL1	-0.694073	7.79687	16.4094	0.000740277	0.0336047
ENSG00000182541	LIMK2	-0.83502	7.41563	16.3896	0.000744339	0.0336905
ENSG00000136802	LRRC8A	-0.50189	6.67791	16.372	0.000747951	0.0337556
ENSG00000100749	VRK1	0.707155	5.25575	16.3347	0.000755707	0.0339195
ENSG00000143320	CRABP2	-1.1337	9.48304	16.3335	0.000755953	0.0339195
ENSG00000139973	SYT16	-1.14268	0.494544	16.3014	0.00076269	0.0340112
ENSG00000168056	LTBP3	-1.68112	5.0192	16.2987	0.000763261	0.0340112
ENSG00000186205	MARC1	0.973678	4.04878	16.2857	0.000766014	0.0340112
ENSG00000156232	WHAMM	-0.580584	3.06804	16.2822	0.000766758	0.0340112
ENSG00000123136	DDX39A	0.532056	6.23814	16.2495	0.000773747	0.0342234
ENSG00000166788	SAAL1	0.454263	4.6694	16.2271	0.000778554	0.034234
ENSG00000151498	ACAD8	0.596857	4.79529	16.205	0.000783345	0.034234
ENSG00000188493	C19orf54	0.380799	4.33893	16.1983	0.000784811	0.034234
ENSG00000099331	MYO9B	-0.509658	7.17456	16.1964	0.000785225	0.034234
ENSG00000174842	GLMN	0.415576	4.1012	16.1821	0.000788346	0.034234
ENSG00000068745	IP6K2	-0.280325	6.77833	16.177	0.000789452	0.034234
ENSG00000132329	RAMP1	-1.34905	2.9373	16.1668	0.000791702	0.034234
ENSG00000116478	HDAC1	0.301905	7.03601	16.161	0.000792972	0.034234
ENSG00000061794	MRPS35	0.351812	5.5154	16.1284	0.000800194	0.034234
ENSG00000133121	STARD13	-1.03966	4.78109	16.1168	0.00080278	0.034234
ENSG00000069998	CECR5	0.462319	5.18128	16.1043	0.000805586	0.034234
ENSG00000115425	PECR	0.708564	2.81585	16.0967	0.000807283	0.034234
ENSG00000182287	AP1S2	1.10114	6.06012	16.0755	0.000812071	0.034234
ENSG00000176142	TMEM39A	-0.39569	5.43025	16.0687	0.000813617	0.034234
ENSG00000075702	WDR62	0.688478	4.81757	16.0577	0.000816124	0.034234
ENSG00000014919	COX15	0.277852	5.525	16.0537	0.000817032	0.034234
ENSG00000127423	AUNIP	0.585706	3.84118	16.0481	0.000818307	0.034234
ENSG00000102547	CAB39L	0.504241	4.83815	16.0413	0.000819863	0.034234
ENSG00000168411	RFWD3	0.345071	6.86928	16.036	0.000821071	0.034234
ENSG00000224051	GLTPD1	-0.560424	4.16442	16.0359	0.000821104	0.034234
ENSG00000160293	VAV2	-0.712781	6.80178	16.0321	0.000821968	0.034234
ENSG00000143476	DTL	0.533694	5.88615	16.0298	0.000822498	0.034234
ENSG00000110074	FOXRED1	0.476004	5.31983	16.0103	0.000826992	0.034329
ENSG00000068724	TTC7A	-0.440632	5.27438	15.9906	0.000831555	0.0344264
ENSG00000013810	TACC3	0.568712	7.21112	15.9739	0.000835439	0.0344892
ENSG00000156787	WDR67	0.759479	3.4477	15.965	0.000837515	0.0344892
ENSG00000133119	RFC3	0.521538	5.53027	15.9518	0.000840612	0.0344905
ENSG00000105755	ETHE1	-0.849252	4.96831	15.9433	0.000842608	0.0344905
ENSG00000175416	CLTB	-1.03924	5.83218	15.9184	0.000848525	0.0344905
ENSG00000166508	MCM7	0.518857	8.46979	15.9119	0.000850067	0.0344905
ENSG00000125864	BFSP1	0.874244	2.66404	15.9053	0.000851634	0.0344905
ENSG00000149050	ZNF214	1.22453	2.4136	15.8974	0.000853525	0.0344905
ENSG00000003989	SLC7A2	1.4137	7.72854	15.894	0.000854323	0.0344905
ENSG00000128510	CPA4	-3.42522	2.56664	15.8899	0.000855319	0.0344905
ENSG00000121570	DPPA4	1.02719	6.04448	15.8738	0.000859198	0.0345571
ENSG00000119285	HEATR1	0.473623	6.72768	15.855	0.000863724	0.0345676
ENSG00000121390	PSPC1	0.478424	6.58783	15.8543	0.000863912	0.0345676
ENSG00000047365	ARAP2	-1.1029	3.49216	15.8361	0.000868325	0.0346549
ENSG00000151136	BTBD11	-2.22419	1.98406	15.8142	0.000873683	0.0347793
ENSG00000108639	SYNGR2	-0.543462	6.11543	15.7941	0.000878631	0.034874
ENSG00000186298	PPP1CC	0.610195	7.79175	15.7783	0.000882549	0.034874
ENSG00000151376	ME3	-1.54132	1.98696	15.7773	0.0008828	0.034874
ENSG00000137547	MRPL15	0.3208	5.63284	15.7385	0.000892502	0.0350402
ENSG00000016391	CHDH	0.759859	3.22698	15.7356	0.000893235	0.0350402
ENSG00000186591	UBE2H	-0.700843	7.54896	15.7334	0.000893778	0.0350402
ENSG00000048828	FAM120A	0.303878	6.81205	15.7167	0.000897998	0.0351169
ENSG00000121211	MND1	0.697966	2.8977	15.7076	0.000900307	0.0351188
ENSG00000152684	PELO	-0.448168	5.13943	15.6666	0.000910774	0.0353126
ENSG00000198792	TMEM184B	-0.419421	6.66902	15.6641	0.000911424	0.0353126
ENSG00000161526	SAP30BP	-0.258908	6.04764	15.6615	0.0009121	0.0353126
ENSG00000197019	SERTAD1	-0.774261	3.66521	15.6463	0.000916023	0.0353763
ENSG00000129347	KRI1	0.546531	5.10621	15.6161	0.000923885	0.035537
ENSG00000111665	CDCA3	0.783502	4.97614	15.6127	0.000924763	0.035537
ENSG00000155506	LARP1	0.341239	8.3498	15.5981	0.000928601	0.0355616
ENSG00000103194	USP10	0.309871	6.79737	15.5928	0.000929985	0.0355616
ENSG00000112511	PHF1	-0.301622	4.78676	15.5732	0.00093516	0.0356716
ENSG00000213988	ZNF90	0.888094	4.5242	15.547	0.000942132	0.0358256
ENSG00000085840	ORC1	0.786809	5.2522	15.5407	0.000943811	0.0358256
ENSG00000214900	C14orf182	1.64478	-0.692311	15.5263	0.000947684	0.0358849
ENSG00000120253	NUP43	0.475636	6.00011	15.5009	0.00095454	0.0360565
ENSG00000141543	EIF4A3	0.338069	6.60705	15.4862	0.000958536	0.0361138
ENSG00000181467	RAP2B	-0.88738	5.74744	15.4777	0.000960839	0.0361138
ENSG00000081307	UBA5	0.321538	5.36871	15.4697	0.000963034	0.0361138
ENSG00000002016	RAD52	0.463759	3.42584	15.4548	0.000967108	0.0361792
ENSG00000178966	RMI1	0.566399	4.64618	15.4253	0.000975274	0.036397
ENSG00000023041	ZDHHC6	0.415171	4.87065	15.409	0.000979816	0.0364788
ENSG00000116329	OPRD1	2.18916	0.710346	15.396	0.000983439	0.0365261
ENSG00000121897	LIAS	0.560184	3.28972	15.3763	0.000988988	0.0365676
ENSG00000174720	LARP7	0.326198	5.75265	15.3746	0.000989446	0.0365676
ENSG00000163956	LRPAP1	-0.36604	7.27121	15.3669	0.000991623	0.0365676
ENSG00000145864	GABRB2	1.82802	2.71055	15.3536	0.000995408	0.0366202
ENSG00000122378	FAM213A	0.549462	7.58257	15.3323	0.00100146	0.0367559
ENSG00000135924	DNAJB2	-0.668295	5.46384	15.3205	0.00100485	0.0367933
ENSG00000130733	YIPF2	-0.646227	5.79336	15.2797	0.00101663	0.0371369
ENSG00000172752	COL6A5	-2.15215	-1.30798	15.2567	0.00102334	0.0372239
ENSG00000171310	CHST11	-0.86588	5.32469	15.2551	0.00102381	0.0372239
ENSG00000196507	TCEAL3	-0.8323	2.92355	15.2175	0.00103492	0.0375399
ENSG00000131747	TOP2A	0.798902	8.44462	15.1683	0.00104961	0.0379843
ENSG00000138074	SLC5A6	0.467235	7.48469	15.1163	0.00106542	0.0383875
ENSG00000147872	PLIN2	0.858369	6.06483	15.1154	0.0010657	0.0383875
ENSG00000149503	INCENP	0.645896	6.11497	15.0961	0.00107161	0.038511
ENSG00000197576	HOXA4	-1.47806	4.04694	15.061	0.00108251	0.0387719
ENSG00000196557	CACNA1H	-0.859562	4.42524	15.0566	0.00108387	0.0387719
ENSG00000161904	LEMD2	-0.35554	5.82245	15.0316	0.00109173	0.0389633
ENSG00000012963	UBR7	0.487383	5.72741	14.9847	0.0011066	0.0393105
ENSG00000173212	MAB21L3	2.37039	-1.16472	14.9788	0.0011085	0.0393105
ENSG00000095637	SORBS1	-0.801489	3.94646	14.9761	0.00110934	0.0393105
ENSG00000182173	TSEN54	0.490662	4.66724	14.9615	0.00111403	0.0393105
ENSG00000135776	ABCB10	0.58373	3.97188	14.9613	0.00111412	0.0393105
ENSG00000105325	FZR1	-0.414156	6.08612	14.9426	0.00112016	0.039434
ENSG00000156384	SFR1	0.567171	3.06158	14.9085	0.00113125	0.0397347
ENSG00000188807	TMEM201	0.424465	4.59589	14.8873	0.00113822	0.039889
ENSG00000144231	POLR2D	0.352221	5.30649	14.8689	0.00114432	0.0399304
ENSG00000136943	CTSL2	1.89152	8.69289	14.8682	0.00114454	0.0399304
ENSG00000105011	ASF1B	0.509549	5.33397	14.8587	0.00114771	0.039951
ENSG00000104408	EIF3E	0.403731	8.6374	14.827	0.00115831	0.0401517
ENSG00000134748	PRPF38A	0.322819	5.67525	14.8231	0.00115962	0.0401517
ENSG00000135829	DHX9	0.331234	8.44658	14.8172	0.0011616	0.0401517
ENSG00000172167	MTBP	0.65365	3.37252	14.8097	0.00116414	0.0401517
ENSG00000146918	NCAPG2	0.493943	6.0186	14.786	0.00117218	0.0401517
ENSG00000169679	BUB1	0.60413	6.35937	14.7859	0.00117222	0.0401517
ENSG00000099917	MED15	-0.422675	6.45815	14.7809	0.00117393	0.0401517
ENSG00000100297	MCM5	0.601236	7.46865	14.7773	0.00117514	0.0401517
ENSG00000121988	ZRANB3	0.557254	3.69814	14.7643	0.00117961	0.0401517
ENSG00000130726	TRIM28	0.289776	9.09483	14.7589	0.00118146	0.0401517
ENSG00000117054	ACADM	0.45879	5.4469	14.7576	0.00118192	0.0401517
ENSG00000122126	OCRL	-0.234717	6.01628	14.7455	0.00118606	0.0402043
ENSG00000086015	MAST2	-0.334775	6.61162	14.7317	0.00119084	0.0402785
ENSG00000174442	ZWILCH	0.417216	5.70825	14.6862	0.00120674	0.0405773
ENSG00000130520	LSM4	0.492062	7.72581	14.6858	0.00120689	0.0405773
ENSG00000253729	PRKDC	0.409609	9.36843	14.6828	0.00120795	0.0405773
ENSG00000163171	CDC42EP3	-1.4304	6.24218	14.6766	0.00121013	0.0405773
ENSG00000101138	CSTF1	0.311736	5.35969	14.6622	0.00121522	0.0406603
ENSG00000107581	EIF3A	0.291865	8.63903	14.6161	0.00123173	0.0410864
ENSG00000197472	ZNF695	0.89854	3.24501	14.6049	0.00123576	0.0410864
ENSG00000186777	ZNF732	0.764874	2.80464	14.6045	0.0012359	0.0410864
ENSG00000132953	XPO4	0.3924	6.02811	14.5899	0.00124118	0.0411361
ENSG00000112182	BACH2	-0.856923	3.96753	14.5858	0.00124269	0.0411361
ENSG00000112742	TTK	0.67249	5.69094	14.5735	0.00124716	0.041196
ENSG00000184220	CMSS1	0.786195	4.40289	14.56	0.00125209	0.0412713
ENSG00000039123	SKIV2L2	0.417958	6.32632	14.5394	0.0012597	0.0414339
ENSG00000167325	RRM1	0.427688	7.44925	14.5248	0.0012651	0.0415235
ENSG00000151849	CENPJ	0.600851	5.10943	14.5157	0.00126846	0.041546
ENSG00000130703	OSBPL2	-0.331596	5.41501	14.5009	0.00127401	0.0416399
ENSG00000166579	NDEL1	-0.537381	5.37642	14.4861	0.00127956	0.0416807
ENSG00000101199	ARFGAP1	-0.657411	6.93515	14.4832	0.00128062	0.0416807
ENSG00000125703	ATG4C	0.523861	3.65202	14.4679	0.00128639	0.0417808
ENSG00000254470	AP5B1	-0.649234	5.22875	14.448	0.00129397	0.0417887
ENSG00000107338	SHB	-0.584603	5.00722	14.4479	0.00129399	0.0417887
ENSG00000119900	OGFRL1	-0.780595	3.67287	14.4417	0.00129635	0.0417887
ENSG00000107518	ATRNL1	-1.1936	2.71495	14.439	0.0012974	0.0417887
ENSG00000102871	TRADD	-1.0472	2.72402	14.4317	0.00130018	0.0417916
ENSG00000104695	PPP2CB	-0.308909	6.09131	14.3949	0.00131432	0.0421588
ENSG00000079337	RAPGEF3	-2.30407	1.87572	14.3855	0.001318	0.0421874
ENSG00000218891	ZNF579	-0.59414	4.18452	14.3786	0.00132065	0.0421874
ENSG00000143862	ARL8A	-0.487982	4.68861	14.3505	0.00133164	0.0424064
ENSG00000108578	BLMH	0.26672	6.69521	14.3472	0.00133297	0.0424064
ENSG00000072163	LIMS2	-1.81158	2.94578	14.3317	0.00133905	0.042465
ENSG00000150938	CRIM1	-0.794302	7.15192	14.3218	0.00134298	0.042465
ENSG00000203879	GDI1	-0.407257	6.73409	14.3217	0.00134301	0.042465
ENSG00000136378	ADAMTS7	-0.827692	5.96424	14.2982	0.0013524	0.0426454
ENSG00000167088	SNRPD1	0.381836	6.16817	14.2936	0.00135422	0.0426454
ENSG00000076003	MCM6	0.49422	7.43758	14.2094	0.00138842	0.043634
ENSG00000140682	TGFB1I1	-2.40449	3.64288	14.1978	0.00139322	0.0436965
ENSG00000122566	HNRNPA2B1	0.368594	10.0127	14.1849	0.00139852	0.043751
ENSG00000165886	UBTD1	-0.986253	3.74784	14.18	0.0014006	0.043751
ENSG00000243335	KCTD7	-0.641524	4.1228	14.1614	0.00140833	0.0439044
ENSG00000120963	ZNF706	-0.436861	5.88606	14.1524	0.00141213	0.0439344
ENSG00000106355	LSM5	0.517019	5.648	14.1376	0.00141831	0.0440254
ENSG00000131748	STARD3	-0.424904	5.24567	14.1292	0.00142188	0.0440254
ENSG00000151304	SRFBP1	0.413683	3.75309	14.1186	0.00142638	0.0440254
ENSG00000010165	METTL13	0.506034	5.63902	14.1185	0.0014264	0.0440254
ENSG00000033100	CHPF2	-0.761441	6.30825	14.1024	0.00143327	0.0441497
ENSG00000101057	MYBL2	1.01503	7.76975	14.0888	0.00143908	0.0442411
ENSG00000258947	TUBB3	-1.38971	7.511	14.0784	0.00144356	0.0442566
ENSG00000242114	MTFP1	0.491533	4.05078	14.0639	0.00144977	0.0442566
ENSG00000159131	GART	0.526406	6.84994	14.0606	0.00145122	0.0442566
ENSG00000179954	SSC5D	-2.3113	2.87284	14.0484	0.00145649	0.0442566
ENSG00000173327	MAP3K11	-0.311701	6.01977	14.0482	0.00145659	0.0442566
ENSG00000171469	ZNF561	-0.706336	5.98565	14.048	0.00145669	0.0442566
ENSG00000088854	C20orf194	-0.952655	4.7902	14.0409	0.00145976	0.0442632
ENSG00000141551	CSNK1D	-0.223568	7.4512	14.0287	0.00146508	0.0443381
ENSG00000067704	IARS2	0.27119	6.96064	14.0082	0.00147408	0.0445235
ENSG00000144354	CDCA7	0.525891	6.30431	13.9932	0.00148069	0.0446363
ENSG00000115548	KDM3A	-0.495996	5.77177	13.9361	0.00150618	0.0453167
ENSG00000160214	RRP1	0.461692	5.10982	13.9119	0.00151714	0.0455581
ENSG00000171490	RSL1D1	0.442349	7.15462	13.8889	0.00152766	0.0457488
ENSG00000126603	GLIS2	-0.88291	4.92587	13.88	0.0015317	0.0457488
ENSG00000013619	MAMLD1	-2.19704	-0.414637	13.8787	0.00153233	0.0457488
ENSG00000165704	HPRT1	0.795339	4.08862	13.8533	0.00154405	0.0458793
ENSG00000091140	DLD	0.230525	6.26922	13.8518	0.00154476	0.0458793
ENSG00000007047	MARK4	-0.29953	5.3917	13.85	0.00154556	0.0458793
ENSG00000154473	BUB3	0.317861	6.65395	13.8269	0.00155633	0.0460493
ENSG00000112984	KIF20A	0.782244	6.91331	13.825	0.00155722	0.0460493
ENSG00000176986	SEC24C	-0.245694	7.3136	13.7804	0.00157825	0.0464182
ENSG00000162734	PEA15	-0.869288	7.42338	13.7787	0.00157907	0.0464182
ENSG00000168566	SNRNP48	0.446582	4.46901	13.7683	0.001584	0.0464182
ENSG00000165934	CPSF2	0.320121	6.61665	13.7549	0.00159044	0.0464182
ENSG00000113578	FGF1	-2.8055	1.91235	13.7547	0.00159053	0.0464182
ENSG00000121900	TMEM54	0.800184	6.48001	13.7543	0.00159069	0.0464182
ENSG00000171517	LPAR3	2.3125	2.08686	13.7499	0.00159281	0.0464182
ENSG00000119185	ITGB1BP1	-0.267375	4.90022	13.7482	0.00159362	0.0464182
ENSG00000111206	FOXM1	0.621399	7.00892	13.7376	0.00159872	0.0464798
ENSG00000140350	ANP32A	0.287254	7.97367	13.7215	0.0016065	0.0465877
ENSG00000186665	C17orf58	0.645556	3.07768	13.7175	0.00160844	0.0465877
ENSG00000176697	BDNF	-1.86657	3.73924	13.6973	0.00161829	0.0467635
ENSG00000128694	OSGEPL1	0.668982	3.15784	13.6879	0.00162287	0.0467635
ENSG00000126787	DLGAP5	0.760038	6.58233	13.685	0.00162432	0.0467635
ENSG00000126391	FRMD8	-0.490725	5.34425	13.6788	0.00162734	0.0467635
ENSG00000084463	WBP11	0.291988	6.91553	13.6703	0.00163155	0.0467635
ENSG00000172795	DCP2	0.460327	6.92324	13.6673	0.00163302	0.0467635
ENSG00000247077	PGAM5	0.537191	5.90428	13.6621	0.00163559	0.0467635
ENSG00000161011	SQSTM1	-0.575316	6.89095	13.6504	0.00164138	0.0468108
ENSG00000137309	HMGA1	0.458941	10.1083	13.644	0.00164457	0.0468108
ENSG00000187185	CTD-2600O9.1	-1.77322	0.21345	13.6373	0.00164789	0.0468108
ENSG00000141499	WRAP53	0.434497	4.45577	13.6302	0.00165144	0.0468108
ENSG00000164414	SLC35A1	0.436027	4.15968	13.6273	0.0016529	0.0468108
ENSG00000168286	THAP11	0.427777	4.94631	13.6208	0.00165615	0.0468108
ENSG00000119682	KIAA0317	-0.219076	6.20022	13.6131	0.00165998	0.0468108
ENSG00000144815	NXPE3	-0.722681	4.04542	13.6066	0.00166326	0.0468108
ENSG00000116750	UCHL5	0.451402	4.36396	13.5995	0.00166684	0.0468108
ENSG00000237649	KIFC1	0.620018	6.58707	13.5984	0.0016674	0.0468108
ENSG00000087087	SRRT	0.300685	7.18023	13.5747	0.00167942	0.0469785
ENSG00000122966	CIT	0.517165	6.10735	13.5644	0.0016847	0.0469785
ENSG00000130935	NOL11	0.443664	6.12419	13.5627	0.00168554	0.0469785
ENSG00000115970	THADA	0.419828	5.32654	13.5611	0.00168638	0.0469785
ENSG00000070778	PTPN21	-0.463384	5.23905	13.5569	0.0016885	0.0469785
ENSG00000140650	PMM2	-0.381096	5.64347	13.5303	0.00170221	0.0472752
ENSG00000140795	MYLK3	1.41159	2.95224	13.506	0.00171483	0.0474793
ENSG00000167766	ZNF83	-0.555172	6.24165	13.4947	0.0017207	0.0474793
ENSG00000135747	ZNF670	0.697029	4.13303	13.4945	0.0017208	0.0474793
ENSG00000006283	CACNA1G	2.80168	3.42677	13.4926	0.00172179	0.0474793
ENSG00000171757	LRRC34	1.27158	1.32681	13.4705	0.00173341	0.0475052
ENSG00000187736	NHEJ1	0.397983	3.85408	13.4704	0.00173347	0.0475052
ENSG00000112312	GMNN	0.497054	5.701	13.469	0.0017342	0.0475052
ENSG00000177697	CD151	-0.59862	7.51716	13.4626	0.00173762	0.0475052
ENSG00000163634	THOC7	0.254328	5.22139	13.4504	0.00174407	0.0475052
ENSG00000109084	TMEM97	0.547595	6.82963	13.45	0.0017443	0.0475052
ENSG00000108001	EBF3	3.60665	-1.86317	13.4327	0.00175352	0.0475052
ENSG00000113522	RAD50	0.361146	6.44365	13.4299	0.00175499	0.0475052
ENSG00000065183	WDR3	0.769047	5.47998	13.4243	0.001758	0.0475052
ENSG00000141959	PFKL	0.337352	7.69014	13.4239	0.00175822	0.0475052
ENSG00000165119	HNRNPK	0.249646	9.67119	13.4197	0.00176043	0.0475052
ENSG00000011523	CEP68	0.487276	4.64771	13.4186	0.00176104	0.0475052
ENSG00000123240	OPTN	-0.787303	6.05554	13.4136	0.00176371	0.0475052
ENSG00000101460	MAP1LC3A	-1.242	2.44544	13.4102	0.00176557	0.0475052
ENSG00000198346	ZNF813	0.388729	4.70867	13.3951	0.0017737	0.0476412
ENSG00000241973	PI4KA	0.437698	7.06729	13.3845	0.00177943	0.0476682
ENSG00000239900	ADSL	0.383892	6.44436	13.3753	0.00178447	0.0476682
ENSG00000151503	NCAPD3	0.538625	5.8509	13.3683	0.00178828	0.0476682
ENSG00000144810	COL8A1	-1.58095	0.697229	13.3655	0.00178979	0.0476682
ENSG00000075188	NUP37	0.380979	4.96963	13.3651	0.00179005	0.0476682
ENSG00000143149	ALDH9A1	0.466503	5.94465	13.3558	0.00179514	0.0477218
ENSG00000085185	BCORL1	0.736137	5.05761	13.3341	0.00180707	0.0479569
ENSG00000197555	SIPA1L1	-0.447394	6.88962	13.3236	0.00181287	0.0480086
ENSG00000111725	PRKAB1	-0.300644	5.20739	13.3168	0.00181666	0.0480086
ENSG00000127603	MACF1	-0.597802	8.29305	13.3138	0.0018183	0.0480086
ENSG00000074964	ARHGEF10L	-0.459858	4.57977	13.3014	0.00182521	0.0480673
ENSG00000164442	CITED2	0.70839	6.52117	13.2913	0.00183091	0.0480673
ENSG00000222040	ADRA2B	2.0863	-0.612774	13.2826	0.00183579	0.0480673
ENSG00000165283	STOML2	0.28206	6.67361	13.2747	0.0018402	0.0480673
ENSG00000164411	GJB7	2.66136	-0.710283	13.2742	0.00184053	0.0480673
ENSG00000100462	PRMT5	0.338818	6.69956	13.2659	0.00184522	0.0480673
ENSG00000174606	ANGEL2	0.353612	5.05023	13.2595	0.0018488	0.0480673
ENSG00000145439	CBR4	0.377478	5.13746	13.2519	0.00185315	0.0480673
ENSG00000101868	POLA1	0.873564	5.75172	13.2472	0.00185583	0.0480673
ENSG00000157426	AASDH	0.485774	4.13912	13.245	0.00185706	0.0480673
ENSG00000126214	KLC1	-0.38309	6.60416	13.2441	0.00185756	0.0480673
ENSG00000147650	LRP12	-0.507612	4.67472	13.2406	0.00185957	0.0480673
ENSG00000114686	MRPL3	0.302166	6.6347	13.2385	0.00186077	0.0480673
ENSG00000167657	DAPK3	-0.738438	6.42954	13.2302	0.00186549	0.0481091
ENSG00000097033	SH3GLB1	-0.555285	6.01511	13.2172	0.00187298	0.0481449
ENSG00000145431	PDGFC	-1.60983	7.09737	13.217	0.00187308	0.0481449
ENSG00000092208	GEMIN2	0.452611	3.71628	13.2035	0.00188086	0.0481555
ENSG00000067715	SYT1	-1.53271	3.62593	13.1877	0.00189004	0.0481555
ENSG00000068489	PRR11	0.514749	5.90923	13.1864	0.00189079	0.0481555
ENSG00000171790	SLFNL1	-1.87711	-1.57464	13.1749	0.00189749	0.0481555
ENSG00000164938	TP53INP1	-0.868801	6.3428	13.167	0.00190206	0.0481555
ENSG00000149582	TMEM25	-0.394714	4.24689	13.1617	0.00190522	0.0481555
ENSG00000163002	NUP35	0.512661	4.06708	13.161	0.00190562	0.0481555
ENSG00000154319	FAM167A	-1.59209	2.26823	13.1602	0.00190605	0.0481555
ENSG00000187091	PLCD1	-0.903442	3.74452	13.1585	0.00190709	0.0481555
ENSG00000206557	TRIM71	1.01096	5.70832	13.1581	0.00190729	0.0481555
ENSG00000188167	TMPPE	0.936	3.446	13.157	0.00190793	0.0481555
ENSG00000145632	PLK2	-1.09005	7.05583	13.1523	0.00191071	0.0481555
ENSG00000198732	SMOC1	2.93514	5.33188	13.1458	0.00191452	0.0481732
ENSG00000188549	C15orf52	-1.36915	-0.368302	13.1315	0.00192299	0.0482397
ENSG00000038532	CLEC16A	-0.375917	5.52369	13.1308	0.00192337	0.0482397
ENSG00000204371	EHMT2	0.352101	6.82279	13.1114	0.00193494	0.0484332
ENSG00000164053	ATRIP	0.583619	3.87083	13.1074	0.00193733	0.0484332
ENSG00000205981	DNAJC19	0.316607	4.39365	13.0902	0.00194761	0.0485865
ENSG00000110958	PTGES3	0.506711	8.16446	13.0831	0.00195191	0.0485865
ENSG00000141556	TBCD	0.541502	6.76924	13.0815	0.00195285	0.0485865
ENSG00000203995	ZYG11A	1.63596	0.648077	13.0615	0.00196495	0.048775
ENSG00000166181	API5	0.294832	7.33757	13.0586	0.00196671	0.048775
ENSG00000124782	RREB1	0.53818	6.26701	13.0308	0.00198366	0.04907
ENSG00000182827	ACBD3	-0.470818	5.44017	13.0239	0.00198789	0.04907
ENSG00000198734	F5	-2.86243	2.32352	13.0236	0.00198811	0.04907
ENSG00000132003	ZSWIM4	-0.6326	4.59969	13.0185	0.00199125	0.04907
ENSG00000086300	SNX10	0.508933	2.83124	13.002	0.00200142	0.0492214
ENSG00000163006	CCDC138	0.585349	3.74742	12.994	0.00200636	0.0492214
ENSG00000090097	PCBP4	-0.563952	5.33398	12.992	0.00200765	0.0492214
ENSG00000183309	ZNF623	-0.250623	5.2239	12.9881	0.00201007	0.0492214
ENSG00000092199	HNRNPC	0.265281	9.76341	12.9515	0.00203295	0.0497032
ENSG00000155189	AGPAT5	0.455541	5.4957	12.9134	0.00205715	0.0502158
ENSG00000073910	FRY	-1.51681	3.84321	12.9018	0.0020646	0.0503184
ENSG00000172123	SLFN12	-0.671526	4.64286	12.8684	0.00208613	0.0507395
ENSG00000184445	KNTC1	0.544331	6.64034	12.8592	0.0020921	0.0507395
ENSG00000134077	THUMPD3	0.377684	5.74694	12.8522	0.00209665	0.0507395
ENSG00000001497	LAS1L	0.41007	5.89429	12.8504	0.00209783	0.0507395
ENSG00000184985	SORCS2	-1.40914	2.9082	12.8498	0.00209821	0.0507395
ENSG00000124357	NAGK	-0.463695	5.89395	12.828	0.00211249	0.0509813
ENSG00000198342	ZNF442	1.37525	1.18281	12.8245	0.00211478	0.0509813
ENSG00000133169	BEX1	-1.08084	3.22323	12.819	0.0021184	0.0509895
ENSG00000138468	SENP7	-0.490415	4.66344	12.8054	0.0021274	0.0511268
ENSG00000163466	ARPC2	-0.427	8.31005	12.7898	0.0021378	0.051222
ENSG00000178209	PLEC	-0.820162	8.54016	12.7896	0.00213796	0.051222
ENSG00000105520	LPPR2	-1.53994	2.22527	12.7818	0.00214312	0.0512665
ENSG00000104267	CA2	1.5667	4.11624	12.7703	0.00215083	0.0512877
ENSG00000007968	E2F2	0.668365	4.06039	12.7681	0.00215233	0.0512877
ENSG00000258890	CEP95	0.267154	5.16159	12.7544	0.00216157	0.0512877
ENSG00000105327	BBC3	-1.00147	3.98879	12.7503	0.00216434	0.0512877
ENSG00000135045	C9orf40	0.662177	3.77934	12.7468	0.00216667	0.0512877
ENSG00000128951	DUT	0.440154	5.86657	12.7388	0.00217209	0.0512877
ENSG00000170860	LSM3	0.350052	5.55094	12.7384	0.00217237	0.0512877
ENSG00000111196	MAGOHB	0.493184	4.11157	12.7372	0.00217318	0.0512877
ENSG00000115159	GPD2	0.474268	5.7402	12.7326	0.00217628	0.0512877
ENSG00000051825	MPHOSPH9	0.656682	4.60277	12.7287	0.00217897	0.0512877
ENSG00000203805	PPAPDC1A	-1.71743	1.41077	12.7178	0.00218644	0.0512877
ENSG00000107672	NSMCE4A	0.401495	5.26222	12.7172	0.00218681	0.0512877
ENSG00000160949	TONSL	0.52304	5.94421	12.717	0.00218695	0.0512877
ENSG00000176148	TCP11L1	-0.421216	4.04528	12.6992	0.00219918	0.0514965
ENSG00000171241	SHCBP1	0.508908	4.32976	12.6881	0.00220679	0.051597
ENSG00000166803	KIAA0101	0.56756	5.13847	12.6802	0.00221226	0.0516154
ENSG00000003402	CFLAR	-0.848448	4.58999	12.6774	0.00221422	0.0516154
ENSG00000163655	GMPS	0.429608	6.73349	12.6614	0.00222534	0.0516256
ENSG00000067445	TRO	-0.538568	6.62444	12.6562	0.002229	0.0516256
ENSG00000005022	SLC25A5	0.483341	8.16862	12.6492	0.00223384	0.0516256
ENSG00000119725	ZNF410	-0.241695	5.64223	12.649	0.00223398	0.0516256
ENSG00000143545	RAB13	-0.396398	6.41601	12.6486	0.00223429	0.0516256
ENSG00000197580	BCO2	1.2572	3.05684	12.6481	0.00223462	0.0516256
ENSG00000197299	BLM	0.573663	5.2904	12.6307	0.00224683	0.0518307
ENSG00000088247	KHSRP	0.307554	8.19895	12.6247	0.00225112	0.0518525
ENSG00000079931	MOXD1	-2.15403	4.83313	12.619	0.00225513	0.0518679
ENSG00000234545	FAM133B	0.363483	4.82002	12.6068	0.0022638	0.0519307
ENSG00000121152	NCAPH	0.543065	5.57349	12.6021	0.00226715	0.0519307
ENSG00000042088	TDP1	0.339405	5.37449	12.601	0.00226789	0.0519307
ENSG00000132781	MUTYH	0.400885	4.46327	12.5938	0.00227301	0.0519712
ENSG00000188997	KCTD21	-0.779703	3.82326	12.5864	0.00227831	0.0520159
ENSG00000166526	ZNF3	-0.214283	5.83701	12.5734	0.00228765	0.0521524
ENSG00000128283	CDC42EP1	-0.528753	5.48757	12.5674	0.00229201	0.0521752
ENSG00000175414	ARL10	-0.576366	5.23374	12.5504	0.00230423	0.0523765
ENSG00000164087	POC1A	0.468887	4.90737	12.5359	0.00231483	0.0525406
ENSG00000076248	UNG	0.541904	6.75184	12.5266	0.00232163	0.0526179
ENSG00000213719	CLIC1	-0.315089	7.61356	12.5109	0.00233309	0.052758
ENSG00000068366	ACSL4	-0.74459	5.6982	12.5082	0.0023351	0.052758
ENSG00000133111	RFXAP	0.825878	2.62959	12.4948	0.00234496	0.052758
ENSG00000143079	CTTNBP2NL	-0.654722	5.93977	12.4941	0.0023455	0.052758
ENSG00000070950	RAD18	0.480733	5.09612	12.4854	0.00235195	0.052758
ENSG00000148925	BTBD10	-0.414594	5.22762	12.4843	0.00235277	0.052758
ENSG00000187838	PLSCR3	-1.01868	5.6385	12.4823	0.00235426	0.052758
ENSG00000135077	HAVCR2	-3.23162	0.775594	12.4766	0.00235844	0.052758
ENSG00000178585	CTNNBIP1	-0.38474	5.79574	12.4758	0.00235902	0.052758
ENSG00000122696	SLC25A51	-0.442694	3.46886	12.4705	0.00236302	0.052758
ENSG00000131788	PIAS3	-0.446348	5.14769	12.4637	0.00236806	0.052758
ENSG00000239306	RBM14	0.36429	6.5168	12.457	0.00237307	0.052758
ENSG00000157833	FAM59B	0.746806	3.51949	12.4554	0.00237426	0.052758
ENSG00000170515	PA2G4	0.497365	7.5116	12.454	0.00237538	0.052758
ENSG00000179091	CYC1	0.344785	6.30679	12.4326	0.00239144	0.0530387
ENSG00000118518	RNF146	-0.419274	5.05308	12.3558	0.00245029	0.0542664
ENSG00000138363	ATIC	0.500606	7.44677	12.3427	0.00246046	0.0544119
ENSG00000196290	NIF3L1	0.418193	5.08613	12.3351	0.0024664	0.0544119
ENSG00000149054	ZNF215	1.2398	3.51492	12.3339	0.00246737	0.0544119
ENSG00000115827	DCAF17	0.323597	4.60242	12.3201	0.00247819	0.0545729
ENSG00000091136	LAMB1	-0.442185	9.8954	12.2793	0.00251049	0.0552041
ENSG00000161638	ITGA5	-0.961453	6.81647	12.275	0.00251396	0.0552041
ENSG00000113810	SMC4	0.530251	7.2164	12.26	0.00252592	0.0553884
ENSG00000087008	ACOX3	-0.555166	4.27611	12.2422	0.00254026	0.0556241
ENSG00000136261	BZW2	0.363292	7.50315	12.2157	0.00256183	0.0558892
ENSG00000159110	IFNAR2	-0.704944	4.7304	12.2153	0.00256212	0.0558892
ENSG00000167378	IRGQ	-0.344857	5.78414	12.2141	0.00256316	0.0558892
ENSG00000104897	SF3A2	0.28933	6.16626	12.2027	0.00257241	0.0559198
ENSG00000079616	KIF22	0.531965	7.03579	12.2007	0.00257411	0.0559198
ENSG00000168539	CHRM1	2.98209	-1.45773	12.1983	0.00257603	0.0559198
ENSG00000108588	CCDC47	0.336641	6.75955	12.1948	0.00257897	0.0559198
ENSG00000160208	RRP1B	0.42648	6.39901	12.1806	0.00259065	0.0559335
ENSG00000163637	PRICKLE2	-1.16182	5.58433	12.1783	0.00259258	0.0559335
ENSG00000132952	USPL1	-0.494479	5.0012	12.1775	0.00259319	0.0559335
ENSG00000147535	PPAPDC1B	-0.422397	5.01735	12.1765	0.00259402	0.0559335
ENSG00000165490	C11orf82	0.639612	4.523	12.1703	0.00259918	0.0559505
ENSG00000075420	FNDC3B	-0.826977	6.57519	12.1669	0.00260201	0.0559505
ENSG00000169733	RFNG	-0.464413	5.11132	12.1552	0.00261171	0.0560281
ENSG00000136682	CBWD2	0.347338	4.81299	12.1536	0.00261305	0.0560281
ENSG00000172354	GNB2	-0.279982	7.46616	12.1495	0.00261645	0.0560281
ENSG00000186687	LYRM7	0.706449	3.61973	12.1261	0.00263611	0.056338
ENSG00000105245	NUMBL	-0.98347	4.44345	12.1196	0.00264161	0.056338
ENSG00000149554	CHEK1	0.403787	5.87776	12.1153	0.0026452	0.056338
ENSG00000106351	AGFG2	-0.861587	3.09246	12.1151	0.00264544	0.056338
ENSG00000116604	MEF2D	-0.417665	4.62222	12.1005	0.00265779	0.0565236
ENSG00000114923	SLC4A3	-1.25624	3.9268	12.0884	0.00266807	0.0566489
ENSG00000166816	LDHD	3.77335	-0.202148	12.085	0.00267098	0.0566489
ENSG00000198157	HMGN5	1.12194	2.93517	12.0705	0.00268348	0.0568363
ENSG00000138760	SCARB2	-0.512862	6.94295	12.0661	0.00268722	0.056838
ENSG00000037280	FLT4	1.2575	1.79972	12.0565	0.00269549	0.0569119
ENSG00000136870	ZNF189	-0.433598	4.62613	12.0536	0.00269805	0.0569119
ENSG00000131467	PSME3	0.219286	7.40072	12.0411	0.00270888	0.0570605
ENSG00000152240	HAUS1	0.36913	5.3386	12.037	0.00271244	0.0570605
ENSG00000023445	BIRC3	-1.63253	0.341285	12.0274	0.0027208	0.0571589
ENSG00000175322	ZNF519	0.508297	3.60284	12.0187	0.0027284	0.0572412
ENSG00000173039	RELA	-0.464726	5.62352	12.0141	0.00273237	0.057247
ENSG00000157168	NRG1	-1.31792	1.18348	12.0055	0.00273997	0.0573289
ENSG00000079246	XRCC5	0.286266	9.33692	11.9908	0.0027529	0.0574867
ENSG00000173674	EIF1AX	0.996877	6.90014	11.9864	0.0027568	0.0574867
ENSG00000085760	MTIF2	0.426675	5.1113	11.9844	0.00275862	0.0574867
ENSG00000114853	ZBTB47	-0.854235	4.18245	11.9797	0.00276274	0.0574954
ENSG00000110427	KIAA1549L	-1.54096	2.70775	11.9693	0.00277205	0.057612
ENSG00000185238	PRMT3	0.550574	4.36243	11.9582	0.00278197	0.0577233
ENSG00000106211	HSPB1	-0.869215	6.83938	11.9549	0.00278485	0.0577233
ENSG00000167552	TUBA1A	-0.823371	9.60456	11.9422	0.00279628	0.0578831
ENSG00000108669	CYTH1	-0.424499	4.70906	11.9304	0.00280691	0.0579545
ENSG00000205765	C5orf51	0.266977	6.0529	11.9301	0.0028072	0.0579545
ENSG00000104870	FCGRT	-0.393537	4.7835	11.9209	0.00281551	0.0580139
ENSG00000117335	CD46	-0.574171	7.03931	11.9187	0.00281755	0.0580139
ENSG00000143774	GUK1	-0.398895	6.49835	11.9089	0.00282641	0.0580675
ENSG00000136944	LMX1B	2.06701	4.06265	11.9046	0.00283034	0.0580675
ENSG00000120278	PLEKHG1	-0.819484	5.15302	11.9035	0.00283137	0.0580675
ENSG00000198752	CDC42BPB	-0.221934	7.41145	11.8987	0.00283571	0.0580797
ENSG00000155252	PI4K2A	-0.375238	5.69395	11.8904	0.00284339	0.0581603
ENSG00000114648	KLHL18	-0.284514	4.92419	11.8564	0.0028747	0.0587233
ENSG00000106049	HIBADH	0.421338	5.2963	11.841	0.00288903	0.0589385
ENSG00000165434	PGM2L1	-0.880661	4.86285	11.8333	0.00289625	0.0590082
ENSG00000063244	U2AF2	0.275421	7.79004	11.8284	0.00290085	0.0590245
ENSG00000169403	PTAFR	-1.51638	0.274841	11.803	0.00292482	0.0590544
ENSG00000085872	CHERP	0.329373	6.39904	11.8017	0.00292597	0.0590544
ENSG00000150768	DLAT	0.444681	5.70396	11.7993	0.00292832	0.0590544
ENSG00000131652	THOC6	0.377647	5.60122	11.7986	0.00292894	0.0590544
ENSG00000169813	HNRNPF	0.325502	8.34587	11.7976	0.00292985	0.0590544
ENSG00000106268	NUDT1	0.552324	4.14366	11.7975	0.00292998	0.0590544
ENSG00000167513	CDT1	0.704761	5.822	11.7971	0.00293033	0.0590544
ENSG00000114767	RRP9	0.75262	4.52477	11.7946	0.00293275	0.0590544
ENSG00000105671	DDX49	0.287838	5.36223	11.7756	0.00295084	0.0593418
ENSG00000005189	AC004381.6	0.933831	2.04625	11.7569	0.00296879	0.0595953
ENSG00000112473	SLC39A7	-0.400692	7.80149	11.7545	0.00297113	0.0595953
ENSG00000055070	SZRD1	-0.299034	7.78665	11.7386	0.00298642	0.0598248
ENSG00000090889	KIF4A	0.538501	5.94714	11.7235	0.00300111	0.0600184
ENSG00000236104	ZBTB22	-0.611801	4.69917	11.7149	0.00300954	0.0600184
ENSG00000165802	NELF	-0.451689	6.13245	11.7139	0.0030105	0.0600184
ENSG00000175482	POLD4	-1.00445	4.68553	11.7071	0.00301709	0.0600184
ENSG00000093009	CDC45	0.42689	4.83869	11.7055	0.00301866	0.0600184
ENSG00000100505	TRIM9	-1.83623	0.649012	11.7018	0.00302235	0.0600184
ENSG00000073536	NLE1	0.482443	4.88145	11.701	0.00302315	0.0600184
ENSG00000120837	NFYB	0.324104	5.04821	11.6951	0.00302893	0.0600564
ENSG00000116106	EPHA4	-2.59411	4.9544	11.6774	0.00304635	0.0603105
ENSG00000140859	KIFC3	-1.39059	5.17474	11.6713	0.00305241	0.0603105
ENSG00000213160	KLHL23	0.502305	5.59186	11.6703	0.00305344	0.0603105
ENSG00000198719	DLL1	1.36471	3.13998	11.6657	0.00305804	0.0603105
ENSG00000024526	DEPDC1	0.840654	5.64505	11.6625	0.00306117	0.0603105
ENSG00000101746	NOL4	-2.34472	0.792626	11.6473	0.00307637	0.0605331
ENSG00000172785	CBWD1	0.418209	5.40745	11.6356	0.00308813	0.0605587
ENSG00000082516	GEMIN5	0.498727	5.4473	11.6241	0.00309975	0.0605587
ENSG00000169855	ROBO1	-0.796342	7.72114	11.623	0.00310084	0.0605587
ENSG00000060688	SNRNP40	0.380747	6.09711	11.621	0.00310282	0.0605587
ENSG00000163694	RBM47	0.850426	6.89746	11.6203	0.00310351	0.0605587
ENSG00000139971	C14orf37	-0.84092	2.8683	11.6198	0.00310409	0.0605587
ENSG00000126261	UBA2	0.350119	7.14806	11.6189	0.00310497	0.0605587
ENSG00000167925	GHDC	0.943531	3.06129	11.61	0.00311399	0.060637
ENSG00000099860	GADD45B	-1.44051	4.44713	11.6072	0.0031168	0.060637
ENSG00000134323	MYCN	1.03601	6.21035	11.6024	0.00312171	0.0606566
ENSG00000147202	DIAPH2	1.51522	5.28016	11.5931	0.00313119	0.0607096
ENSG00000133710	SPINK5	1.50106	2.43123	11.591	0.00313329	0.0607096
ENSG00000105404	RABAC1	-0.509419	5.83111	11.5834	0.00314108	0.0607096
ENSG00000177731	FLII	-0.47899	7.71811	11.5827	0.0031418	0.0607096
ENSG00000078070	MCCC1	0.571471	5.01369	11.5806	0.00314399	0.0607096
ENSG00000205730	ITPRIPL2	-0.958152	5.12089	11.5696	0.0031553	0.0608521
ENSG00000112081	SRSF3	0.251346	8.49743	11.5657	0.00315928	0.0608535
ENSG00000162889	MAPKAPK2	-0.370314	6.67928	11.5534	0.00317209	0.0610244
ENSG00000102974	CTCF	0.289606	6.5005	11.5454	0.00318029	0.0610877
ENSG00000065357	DGKA	-1.42885	4.7366	11.539	0.00318697	0.0610877
ENSG00000070404	FSTL3	-1.78666	5.5236	11.5368	0.00318929	0.0610877
ENSG00000196388	INCA1	-1.30739	-0.457193	11.5351	0.00319112	0.0610877
ENSG00000100207	TCF20	0.295654	6.62224	11.523	0.00320377	0.0612544
ENSG00000156869	FRRS1	0.88904	3.45364	11.4978	0.00323025	0.0616379
ENSG00000183751	TBL3	0.3265	5.61799	11.4964	0.00323177	0.0616379
ENSG00000133794	ARNTL	-1.20556	3.6416	11.489	0.00323954	0.0617103
ENSG00000159055	MIS18A	0.522393	4.86408	11.4694	0.00326043	0.0618468
ENSG00000144554	FANCD2	0.613367	6.31536	11.4661	0.00326402	0.0618468
ENSG00000130826	DKC1	0.557205	6.53423	11.4645	0.00326574	0.0618468
ENSG00000135245	HILPDA	0.417615	4.90079	11.458	0.00327267	0.0618468
ENSG00000187790	FANCM	0.645475	3.38813	11.4536	0.00327735	0.0618468
ENSG00000116717	GADD45A	-0.637154	5.53274	11.4525	0.00327861	0.0618468
ENSG00000189409	MMP23B	-1.44329	2.28975	11.4519	0.00327918	0.0618468
ENSG00000124788	ATXN1	-1.1782	4.7126	11.4518	0.00327936	0.0618468
ENSG00000165449	SLC16A9	1.13324	6.60138	11.448	0.00328339	0.0618468
ENSG00000141337	ARSG	0.682776	3.03075	11.4451	0.00328654	0.0618468
ENSG00000100084	HIRA	0.280771	5.90148	11.4334	0.00329917	0.0620001
ENSG00000088280	ASAP3	-0.613834	5.18237	11.4204	0.00331331	0.0620001
ENSG00000136891	TEX10	0.358451	5.81958	11.4168	0.00331725	0.0620001
ENSG00000170144	HNRNPA3	0.311684	8.95744	11.4164	0.00331769	0.0620001
ENSG00000189403	HMGB1	0.321862	9.05057	11.4108	0.00332379	0.0620001
ENSG00000162783	IER5	-0.987067	5.00755	11.4096	0.00332502	0.0620001
ENSG00000177963	RIC8A	-0.512168	6.94437	11.4067	0.00332829	0.0620001
ENSG00000173473	SMARCC1	0.240416	8.57765	11.406	0.00332898	0.0620001
ENSG00000106113	CRHR2	4.59302	1.7799	11.4043	0.00333086	0.0620001
ENSG00000173156	RHOD	-0.80235	4.46932	11.4009	0.00333463	0.0620001
ENSG00000109062	SLC9A3R1	1.44991	7.82507	11.3855	0.00335146	0.0621049
ENSG00000102098	SCML2	1.1816	3.01998	11.3852	0.00335182	0.0621049
ENSG00000135363	LMO2	-1.84405	2.12011	11.3848	0.00335226	0.0621049
ENSG00000156876	SASS6	0.476461	3.62403	11.3784	0.00335929	0.0621609
ENSG00000166924	NYAP1	-1.0465	2.44703	11.3701	0.00336858	0.0622585
ENSG00000184254	ALDH1A3	-1.59742	-0.378816	11.3661	0.00337299	0.0622659
ENSG00000146950	SHROOM2	-0.728326	5.69315	11.3497	0.00339119	0.0624823
ENSG00000148773	MKI67	0.696751	8.54315	11.3455	0.00339589	0.0624823
ENSG00000102401	ARMCX3	-0.589195	6.30779	11.3406	0.00340143	0.0624823
ENSG00000139263	LRIG3	-0.437051	4.61401	11.3385	0.00340381	0.0624823
ENSG00000100151	PICK1	-0.32121	4.82492	11.3364	0.00340614	0.0624823
ENSG00000181450	ZNF678	0.532258	3.73057	11.334	0.00340886	0.0624823
ENSG00000143543	JTB	-0.222442	6.18743	11.313	0.00343253	0.0628421
ENSG00000197324	LRP10	-0.908153	6.60779	11.3078	0.00343844	0.0628595
ENSG00000166394	CYB5R2	0.814345	5.23957	11.305	0.00344158	0.0628595
ENSG00000148175	STOM	0.815092	7.81205	11.2894	0.00345934	0.0630089
ENSG00000142453	CARM1	0.37813	7.18664	11.2892	0.00345954	0.0630089
ENSG00000105866	SP4	0.56103	3.23961	11.2871	0.00346194	0.0630089
ENSG00000134259	NGF	-2.11773	1.22886	11.28	0.00347013	0.063084
ENSG00000162458	FBLIM1	-1.28164	7.35917	11.2693	0.00348234	0.0631091
ENSG00000065534	MYLK	-1.3202	4.40432	11.2682	0.0034836	0.0631091
ENSG00000124406	ATP8A1	-0.751546	3.30871	11.2681	0.0034837	0.0631091
ENSG00000170558	CDH2	-1.25713	7.39886	11.2629	0.00348972	0.0631129
ENSG00000132763	MMACHC	0.540093	3.34973	11.2609	0.00349204	0.0631129
ENSG00000139508	SLC46A3	-1.38729	1.31153	11.2573	0.00349625	0.0631155
ENSG00000198830	HMGN2	0.559867	8.68885	11.2391	0.00351726	0.0633806
ENSG00000113460	BRIX1	0.545545	5.2847	11.2356	0.00352136	0.0633806
ENSG00000131153	GINS2	0.656709	5.53508	11.234	0.00352318	0.0633806
ENSG00000135269	TES	-0.658599	7.43596	11.2073	0.00355449	0.0638697
ENSG00000099785	MARCH2	-0.651345	4.55792	11.1798	0.00358711	0.0643467
ENSG00000164930	FZD6	-0.559107	6.01194	11.1779	0.00358932	0.0643467
ENSG00000204842	ATXN2	-0.286975	5.40402	11.1665	0.00360287	0.0643837
ENSG00000115368	WDR75	0.450328	6.10692	11.1662	0.00360332	0.0643837
ENSG00000162139	NEU3	0.536707	3.04217	11.1619	0.0036084	0.0643837
ENSG00000049249	TNFRSF9	-3.42168	0.70801	11.1597	0.00361101	0.0643837
ENSG00000198729	PPP1R14C	-1.79497	-0.0314373	11.1588	0.00361212	0.0643837
ENSG00000148187	MRRF	0.277916	5.00461	11.1507	0.00362186	0.0644833
ENSG00000121281	ADCY7	-0.583865	4.82275	11.1347	0.00364108	0.0647185
ENSG00000154930	ACSS1	3.02969	0.958874	11.1315	0.00364499	0.0647185
ENSG00000133627	ACTR3B	0.868236	3.82555	11.1247	0.00365329	0.0647185
ENSG00000188501	LCTL	-1.83151	0.613281	11.1235	0.00365473	0.0647185
ENSG00000171161	ZNF672	-0.312148	5.57246	11.1191	0.00366007	0.0647185
ENSG00000177427	SMCR7	-0.651386	4.40282	11.117	0.00366265	0.0647185
ENSG00000138587	MNS1	1.08419	1.86133	11.1109	0.00367009	0.0647185
ENSG00000137216	TMEM63B	-0.507569	5.38277	11.1086	0.00367287	0.0647185
ENSG00000075399	VPS9D1	-0.877028	2.80254	11.1079	0.00367371	0.0647185
ENSG00000163626	COX18	0.32625	4.06312	11.1054	0.00367676	0.0647185
ENSG00000206503	HLA-A	-0.551991	6.17278	11.0899	0.00369572	0.0649785
ENSG00000133816	MICAL2	-1.65883	5.27644	11.0807	0.00370705	0.0651039
ENSG00000030066	NUP160	0.381229	7.22717	11.0602	0.00373247	0.06537
ENSG00000146469	VIP	-2.93846	-1.26854	11.0601	0.0037326	0.06537
ENSG00000136982	DSCC1	0.669463	4.36362	11.0583	0.00373483	0.06537
ENSG00000138430	OLA1	0.183327	6.67404	11.0487	0.0037468	0.0655057
ENSG00000213639	PPP1CB	0.413521	7.6947	11.0352	0.00376368	0.0657267
ENSG00000007923	DNAJC11	0.239198	6.29427	11.0221	0.00378019	0.065941
ENSG00000165501	LRR1	0.370052	3.82733	11.0179	0.00378546	0.0659588
ENSG00000132773	TOE1	0.355036	4.52167	11.0138	0.0037907	0.065976
ENSG00000122952	ZWINT	0.550879	6.47143	11.0086	0.00379724	0.0659898
ENSG00000074935	TUBE1	0.606451	2.27669	11.0044	0.00380261	0.0659898
ENSG00000115687	PASK	0.486156	5.51603	11.0031	0.00380424	0.0659898
ENSG00000185359	HGS	-0.30637	6.44884	10.993	0.00381716	0.06614
ENSG00000117650	NEK2	0.676032	4.81271	10.9797	0.00383406	0.0663588
ENSG00000186866	POFUT2	-0.552457	5.59902	10.9742	0.00384121	0.0664084
ENSG00000088035	ALG6	0.474749	3.93595	10.9696	0.00384713	0.0664198
ENSG00000178184	PARD6G	-0.620024	4.41897	10.967	0.00385042	0.0664198
ENSG00000101928	MOSPD1	-0.697749	4.68991	10.957	0.00386327	0.0665418
ENSG00000095485	CWF19L1	0.310255	4.65802	10.9549	0.00386607	0.0665418
ENSG00000139083	ETV6	-0.387004	3.43295	10.9382	0.00388765	0.0667101
ENSG00000127329	PTPRB	-2.24701	1.10735	10.9358	0.0038908	0.0667101
ENSG00000123933	MXD4	-0.898469	6.59519	10.9352	0.00389162	0.0667101
ENSG00000135447	PPP1R1A	1.37039	1.8863	10.9341	0.00389303	0.0667101
ENSG00000109805	NCAPG	0.541477	6.45229	10.9268	0.00390253	0.0667816
ENSG00000125835	SNRPB	0.306826	7.72068	10.9243	0.00390581	0.0667816
ENSG00000005884	ITGA3	-0.989157	6.60779	10.9111	0.00392316	0.0669338
ENSG00000164465	DCBLD1	-1.47932	6.6431	10.9109	0.00392334	0.0669338
ENSG00000177842	ZNF620	0.459068	4.0568	10.9019	0.00393526	0.0669567
ENSG00000172878	METAP1D	0.484659	3.27009	10.901	0.00393643	0.0669567
ENSG00000157593	SLC35B2	-0.435545	6.37294	10.8992	0.00393883	0.0669567
ENSG00000182963	GJC1	0.361139	6.89533	10.8968	0.00394193	0.0669567
ENSG00000126010	GRPR	1.43306	3.94218	10.8799	0.00396443	0.0672653
ENSG00000120539	MASTL	0.373373	5.38884	10.8724	0.00397438	0.0673606
ENSG00000231213	PLSCR5	1.81393	3.62995	10.8659	0.00398306	0.0673675
ENSG00000110047	EHD1	-0.938907	6.92976	10.8656	0.00398347	0.0673675
ENSG00000130052	STARD8	1.31475	3.15052	10.8557	0.00399675	0.0675185
ENSG00000159593	NAE1	0.545485	6.43778	10.8523	0.00400131	0.0675222
ENSG00000196358	NTNG2	2.87124	1.9812	10.8302	0.00403107	0.0679505
ENSG00000170264	FAM161A	0.60101	3.97273	10.8252	0.00403784	0.0679908
ENSG00000154814	OXNAD1	0.399353	3.55796	10.8168	0.00404928	0.0680487
ENSG00000138385	SSB	0.344575	7.45809	10.8158	0.00405074	0.0680487
ENSG00000181192	DHTKD1	0.65999	7.08043	10.8081	0.00406127	0.0680487
ENSG00000099783	HNRNPM	0.361608	8.4844	10.8081	0.00406127	0.0680487
ENSG00000128272	ATF4	-0.31693	8.22653	10.8036	0.00406732	0.0680487
ENSG00000233488	AC108463.3	-1.50089	-0.222119	10.8022	0.00406925	0.0680487
ENSG00000183960	KCNH8	-0.979296	1.87693	10.7938	0.00408079	0.0680487
ENSG00000169714	CNBP	0.327914	8.11954	10.7904	0.00408552	0.0680487
ENSG00000144649	FAM198A	0.998472	1.55592	10.7888	0.00408762	0.0680487
ENSG00000151327	FAM177A1	-0.62868	4.81471	10.7881	0.0040886	0.0680487
ENSG00000014257	ACPP	1.23185	4.65768	10.7855	0.00409222	0.0680487
ENSG00000131242	RAB11FIP4	0.668557	7.36306	10.7843	0.00409388	0.0680487
ENSG00000068028	RASSF1	-0.634643	4.0486	10.778	0.00410258	0.0681203
ENSG00000163430	FSTL1	-0.540869	10.0522	10.7723	0.00411045	0.0681782
ENSG00000169738	DCXR	0.477995	5.47005	10.7638	0.00412227	0.0683011
ENSG00000088367	EPB41L1	-0.594762	6.12928	10.7599	0.00412773	0.0683188
ENSG00000186638	KIF24	0.615249	4.28891	10.7347	0.00416288	0.0688272
ENSG00000154059	IMPACT	0.326531	5.58247	10.7098	0.00419809	0.0692657
ENSG00000198900	TOP1	0.426338	7.09955	10.7096	0.00419833	0.0692657
ENSG00000066379	ZNRD1	0.428526	3.67013	10.6988	0.00421367	0.0694451
ENSG00000111364	DDX55	0.340325	4.7438	10.6925	0.00422266	0.0695194
ENSG00000104221	BRF2	-0.320999	3.91441	10.684	0.00423486	0.069543
ENSG00000130766	SESN2	-0.609817	5.65188	10.6807	0.0042396	0.069543
ENSG00000133985	TTC9	-0.705623	4.19458	10.6786	0.00424258	0.069543
ENSG00000176124	DLEU1	1.06924	2.51144	10.6757	0.00424679	0.069543
ENSG00000112118	MCM3	0.595747	8.21583	10.6717	0.00425254	0.069543
ENSG00000107036	KIAA1432	-0.370989	5.91664	10.6686	0.00425698	0.069543
ENSG00000100647	KIAA0247	-0.665112	4.30698	10.6661	0.00426054	0.069543
ENSG00000182890	GLUD2	0.56218	3.50173	10.6661	0.00426059	0.069543
ENSG00000117632	STMN1	0.403601	9.38595	10.6614	0.0042674	0.069543
ENSG00000186625	KATNA1	0.339773	4.1792	10.6511	0.00428218	0.069543
ENSG00000095752	IL11	-2.49252	2.00809	10.6506	0.00428299	0.069543
ENSG00000198467	TPM2	-1.01221	7.32207	10.6499	0.00428399	0.069543
ENSG00000204217	BMPR2	-0.944967	6.357	10.6482	0.00428648	0.069543
ENSG00000147459	DOCK5	-0.773277	3.6323	10.6409	0.00429713	0.069543
ENSG00000159069	FBXW5	-0.238802	6.40426	10.6398	0.0042986	0.069543
ENSG00000164597	COG5	-0.322964	5.38916	10.6394	0.00429925	0.069543
ENSG00000115241	PPM1G	0.280198	7.27566	10.6381	0.00430116	0.069543
ENSG00000100439	ABHD4	-0.939084	6.15365	10.632	0.00431005	0.069543
ENSG00000178409	BEND3	0.469431	4.67697	10.6295	0.00431367	0.069543
ENSG00000174792	C4orf26	-2.7134	2.51161	10.6285	0.00431509	0.069543
ENSG00000138316	ADAMTS14	-2.45933	-0.585973	10.6257	0.00431923	0.069543
ENSG00000122565	CBX3	0.266145	7.78284	10.6234	0.00432264	0.069543
ENSG00000196935	SRGAP1	-1.05671	3.73181	10.6146	0.00433552	0.069678
ENSG00000136274	NACAD	-1.53168	2.69948	10.6079	0.00434542	0.0697204
ENSG00000145723	GIN1	0.564399	2.38775	10.6067	0.00434714	0.0697204
ENSG00000113196	HAND1	1.92752	8.16521	10.5995	0.00435782	0.0697552
ENSG00000101407	TTI1	0.438777	5.99235	10.5967	0.004362	0.0697552
ENSG00000176749	CDK5R1	-0.62818	2.3538	10.5961	0.00436279	0.0697552
ENSG00000143390	RFX5	-0.386883	6.02114	10.5864	0.00437723	0.0699141
ENSG00000143333	RGS16	1.99567	5.11852	10.5754	0.00439359	0.0700064
ENSG00000124787	RPP40	0.81439	2.39678	10.5716	0.00439923	0.0700064
ENSG00000171320	ESCO2	0.573164	3.94525	10.5711	0.00440001	0.0700064
ENSG00000149716	ORAOV1	-0.414989	4.16324	10.5658	0.00440789	0.0700064
ENSG00000170776	AKAP13	-0.323181	7.09885	10.5652	0.00440892	0.0700064
ENSG00000145912	NHP2	0.346486	6.14261	10.5609	0.00441524	0.0700064
ENSG00000142627	EPHA2	-1.76609	6.32483	10.5605	0.00441585	0.0700064
ENSG00000109674	NEIL3	0.842455	3.37879	10.5584	0.00441908	0.0700064
ENSG00000161013	MGAT4B	-0.622117	6.8249	10.5498	0.00443206	0.0701404
ENSG00000106344	RBM28	0.307075	5.26576	10.5443	0.00444032	0.0701587
ENSG00000112096	SOD2	0.415137	5.69121	10.543	0.00444226	0.0701587
ENSG00000143228	NUF2	0.62	4.74167	10.5263	0.00446757	0.0704868
ENSG00000172071	EIF2AK3	-0.304375	5.15538	10.52	0.00447712	0.0705399
ENSG00000132541	HRSP12	0.678419	3.82711	10.5151	0.00448459	0.0705399
ENSG00000172340	SUCLG2	0.502844	5.32611	10.513	0.00448789	0.0705399
ENSG00000174013	FBXO45	0.37077	4.42919	10.5103	0.00449192	0.0705399
ENSG00000006007	GDE1	-0.408525	6.55797	10.5092	0.00449365	0.0705399
ENSG00000084090	STARD7	0.279139	7.43822	10.4902	0.00452279	0.0709256
ENSG00000063046	EIF4B	0.385041	9.31887	10.4813	0.00453666	0.0710712
ENSG00000148153	INIP	0.347458	3.69682	10.4748	0.00454671	0.071105
ENSG00000063241	ISOC2	-0.49532	4.42867	10.4726	0.00455008	0.071105
ENSG00000055163	CYFIP2	-0.757827	6.50001	10.471	0.00455255	0.071105
ENSG00000066735	KIF26A	1.06543	4.97975	10.464	0.00456342	0.0712032
ENSG00000183684	ALYREF	0.332255	6.28942	10.4607	0.00456851	0.071211
ENSG00000108561	C1QBP	0.430199	6.72439	10.4536	0.00457974	0.0712599
ENSG00000101972	STAG2	0.480814	6.71213	10.4529	0.00458083	0.0712599
ENSG00000087266	SH3BP2	-0.37981	5.62084	10.4455	0.00459228	0.0713242
ENSG00000154479	CCDC173	1.90327	-1.80392	10.4439	0.00459479	0.0713242
ENSG00000165322	ARHGAP12	-0.398825	5.38155	10.4414	0.00459874	0.0713242
ENSG00000164611	PTTG1	0.697788	5.86405	10.4341	0.0046102	0.0714305
ENSG00000050165	DKK3	-1.09265	5.95234	10.431	0.00461516	0.071436
ENSG00000103495	MAZ	0.288454	8.46161	10.425	0.0046246	0.0715108
ENSG00000197322	C17orf102	3.47288	-1.70742	10.4172	0.00463697	0.0716026
ENSG00000011105	TSPAN9	-0.698364	5.86245	10.4116	0.00464591	0.0716026
ENSG00000027001	MIPEP	0.453725	4.38972	10.4111	0.00464671	0.0716026
ENSG00000142765	SYTL1	-1.60841	4.88563	10.4096	0.00464898	0.0716026
ENSG00000137522	RNF121	-0.279653	5.10889	10.3978	0.00466778	0.0718208
ENSG00000115091	ACTR3	-0.460432	7.7977	10.3766	0.00470182	0.0722731
ENSG00000130522	JUND	-0.437259	6.89833	10.3661	0.00471874	0.0724007
ENSG00000197530	MIB2	-0.460248	5.25913	10.3657	0.00471945	0.0724007
ENSG00000115310	RTN4	-0.397757	8.16807	10.3592	0.00473	0.072432
ENSG00000100359	SGSM3	-0.287394	6.32242	10.3587	0.00473082	0.072432
ENSG00000174547	MRPL11	0.34444	5.72331	10.3514	0.00474254	0.0724695
ENSG00000132821	VSTM2L	-1.92806	2.33699	10.3514	0.00474261	0.0724695
ENSG00000123473	STIL	0.392311	5.44502	10.3485	0.00474735	0.0724706
ENSG00000084444	KIAA1467	0.68953	3.90862	10.3437	0.00475523	0.0725197
ENSG00000188766	SPRED3	-2.31396	-1.55722	10.325	0.00478578	0.0727604
ENSG00000164818	HEATR2	0.278064	5.85943	10.3235	0.00478828	0.0727604
ENSG00000159167	STC1	-0.832444	2.71266	10.3026	0.00482273	0.0727604
ENSG00000148090	AUH	0.685557	3.67469	10.3021	0.0048236	0.0727604
ENSG00000169071	ROR2	0.528526	5.72575	10.3018	0.004824	0.0727604
ENSG00000261576	RP11-343C2.8	0.42035	3.50881	10.2979	0.00483056	0.0727604
ENSG00000086827	ZW10	0.254405	5.25774	10.2975	0.00483122	0.0727604
ENSG00000168090	COPS6	-0.237032	6.36872	10.2959	0.00483375	0.0727604
ENSG00000179562	GCC1	-0.292652	5.24546	10.2959	0.00483375	0.0727604
ENSG00000139112	GABARAPL1	-0.810435	6.90065	10.2959	0.00483388	0.0727604
ENSG00000132635	PCED1A	-0.402323	4.85734	10.2949	0.00483545	0.0727604
ENSG00000071539	TRIP13	0.418817	5.24143	10.2894	0.00484457	0.0727604
ENSG00000184661	CDCA2	0.673059	5.20684	10.2869	0.00484875	0.0727604
ENSG00000153395	LPCAT1	0.338652	8.10229	10.2869	0.00484887	0.0727604
ENSG00000132182	NUP210	0.523022	7.45935	10.286	0.00485023	0.0727604
ENSG00000105202	FBL	0.561428	7.16176	10.2778	0.00486392	0.0727604
ENSG00000114346	ECT2	0.509728	6.09177	10.276	0.00486704	0.0727604
ENSG00000130958	SLC35D2	-0.446616	5.33794	10.2722	0.00487331	0.0727604
ENSG00000168152	THAP9	0.403282	3.49308	10.2721	0.00487355	0.0727604
ENSG00000096746	HNRNPH3	0.283644	7.64188	10.2704	0.00487639	0.0727604
ENSG00000248835	AL357673.1	0.788747	2.26349	10.2689	0.0048789	0.0727604
ENSG00000140931	CMTM3	-0.639628	6.08555	10.2656	0.00488438	0.0727604
ENSG00000116120	FARSB	0.458731	5.96499	10.263	0.00488888	0.0727604
ENSG00000172780	RAB43	-0.67485	4.63336	10.2622	0.00489018	0.0727604
ENSG00000120693	SMAD9	0.609269	3.07286	10.2613	0.00489167	0.0727604
ENSG00000148426	C10orf47	-0.676649	4.50652	10.2606	0.00489288	0.0727604
ENSG00000132386	SERPINF1	-0.960048	4.58753	10.2488	0.0049127	0.072908
ENSG00000138834	MAPK8IP3	-0.749781	6.20299	10.2488	0.0049128	0.072908
ENSG00000136504	KAT7	0.37404	6.11795	10.2464	0.00491689	0.072908
ENSG00000198625	MDM4	0.408522	5.58747	10.2431	0.0049225	0.0729215
ENSG00000106683	LIMK1	-0.458917	6.40732	10.2397	0.00492819	0.0729362
ENSG00000148459	PDSS1	0.508123	3.10953	10.2311	0.00494282	0.0730831
ENSG00000100968	NFATC4	-1.10835	5.35815	10.2235	0.00495571	0.0732039
ENSG00000115226	FNDC4	-1.45234	2.96275	10.2149	0.00497055	0.0733534
ENSG00000163703	CRELD1	-0.800498	4.74716	10.2022	0.00499236	0.0736053
ENSG00000105355	PLIN3	-0.438973	6.51294	10.1886	0.00501583	0.0738287
ENSG00000170727	BOP1	0.876155	5.08271	10.1861	0.00502004	0.0738287
ENSG00000240764	PCDHGC5	-2.00386	0.0843713	10.1851	0.00502178	0.0738287
ENSG00000167797	CDK2AP2	-0.463972	4.99955	10.1772	0.00503562	0.0739135
ENSG00000124557	BTN1A1	3.43833	-2.66376	10.1763	0.00503707	0.0739135
ENSG00000119927	GPAM	0.375575	4.87328	10.17	0.00504803	0.0739384
ENSG00000165480	SKA3	0.634585	4.82619	10.1692	0.00504956	0.0739384
ENSG00000179097	HTR1F	-4.48746	-2.1269	10.1672	0.00505305	0.0739384
ENSG00000196588	MKL1	-0.650478	6.0954	10.1554	0.00507358	0.0741112
ENSG00000145293	ENOPH1	0.419221	5.63976	10.1521	0.00507944	0.0741112
ENSG00000151893	CACUL1	-0.308394	6.07038	10.1512	0.00508096	0.0741112
ENSG00000137500	CCDC90B	-0.423392	5.45611	10.1495	0.00508396	0.0741112
ENSG00000034713	GABARAPL2	-0.291464	5.3705	10.1459	0.00509033	0.0741345
ENSG00000155959	VBP1	0.377577	5.71008	10.1352	0.00510926	0.0742092
ENSG00000155849	ELMO1	1.30264	4.21834	10.135	0.00510961	0.0742092
ENSG00000204519	ZNF551	0.486451	4.79788	10.1349	0.0051098	0.0742092
ENSG00000118898	PPL	-1.16848	7.07742	10.1203	0.00513567	0.0744425
ENSG00000165915	SLC39A13	-0.865794	5.08844	10.1171	0.00514126	0.0744425
ENSG00000126602	TRAP1	0.515523	6.78225	10.1153	0.00514457	0.0744425
ENSG00000104880	ARHGEF18	-0.410148	6.17245	10.1148	0.00514539	0.0744425
ENSG00000136830	FAM129B	-0.39919	7.48004	10.1105	0.00515311	0.0744425
ENSG00000214114	MYCBP	0.350931	5.15286	10.1079	0.00515766	0.0744425
ENSG00000183527	PSMG1	0.455106	5.19851	10.1065	0.00516013	0.0744425
ENSG00000077514	POLD3	0.414769	5.70315	10.1042	0.00516422	0.0744425
ENSG00000107862	GBF1	-0.218614	6.94159	10.0982	0.00517508	0.0745298
ENSG00000148730	EIF4EBP2	0.267379	8.31302	10.091	0.00518801	0.0745333
ENSG00000095319	NUP188	0.368169	6.91287	10.089	0.00519164	0.0745333
ENSG00000139182	CLSTN3	-0.947725	6.29046	10.0863	0.00519646	0.0745333
ENSG00000140022	STON2	-0.665641	4.82271	10.0823	0.00520362	0.0745333
ENSG00000102900	NUP93	0.345959	6.82187	10.0798	0.00520825	0.0745333
ENSG00000169783	LINGO1	1.70465	5.92605	10.0797	0.00520843	0.0745333
ENSG00000111445	RFC5	0.465235	5.23602	10.0794	0.00520893	0.0745333
ENSG00000156804	FBXO32	-1.12213	2.292	10.0722	0.00522192	0.0746503
ENSG00000159216	RUNX1	-1.64822	5.34456	10.0658	0.00523348	0.0747214
ENSG00000185306	C12orf56	2.87195	-1.54026	10.0641	0.00523653	0.0747214
ENSG00000196428	TSC22D2	-0.369396	5.68238	10.0615	0.00524132	0.0747214
ENSG00000121316	PLBD1	0.856886	4.69555	10.0575	0.00524854	0.0747556
ENSG00000103319	EEF2K	0.4255	4.46266	10.0472	0.00526745	0.0749098
ENSG00000164440	TXLNB	1.78335	-1.49347	10.044	0.00527322	0.0749098
ENSG00000183092	BEGAIN	-1.19954	0.119084	10.0437	0.00527384	0.0749098
ENSG00000125885	MCM8	0.620224	5.09554	10.0385	0.00528334	0.0749761
ENSG00000162851	TFB2M	0.407127	3.89057	10.0353	0.00528913	0.0749897
ENSG00000130684	ZNF337	-0.496154	4.49113	10.0202	0.0053171	0.0753175
ENSG00000171206	TRIM8	-0.92629	5.42115	10.0148	0.00532712	0.0753542
ENSG00000116044	NFE2L2	-0.658013	6.16953	10.0135	0.0053294	0.0753542
ENSG00000158402	CDC25C	0.620305	4.1768	10.0098	0.00533638	0.0753842
ENSG00000077348	EXOSC5	0.9702	3.76043	10.0047	0.00534584	0.0754173
ENSG00000164438	TLX3	3.10333	-0.195821	10.0004	0.00535386	0.0754173
ENSG00000180817	PPA1	0.434733	6.64255	9.99763	0.00535895	0.0754173
ENSG00000109919	MTCH2	0.231349	6.57553	9.99446	0.00536485	0.0754173
ENSG00000084774	CAD	0.381775	7.29934	9.99416	0.00536542	0.0754173
ENSG00000108175	ZMIZ1	0.490845	8.59489	9.99268	0.00536818	0.0754173
ENSG00000123485	HJURP	0.56506	5.52195	9.99025	0.00537272	0.0754173
ENSG00000129534	MIS18BP1	0.493371	5.7957	9.98254	0.00538715	0.0755503
ENSG00000108395	TRIM37	0.442556	5.8534	9.98	0.00539193	0.0755503
ENSG00000224531	C6orf228	-0.34823	4.12918	9.97695	0.00539766	0.0755623
ENSG00000164082	GRM2	2.45807	-0.0302701	9.97289	0.00540529	0.075601
ENSG00000103326	SOLH	0.54362	5.83797	9.96493	0.00542029	0.0757426
ENSG00000124496	TRERF1	0.995159	4.42252	9.95745	0.00543444	0.075872
ENSG00000175792	RUVBL1	0.416703	6.30189	9.94778	0.0054528	0.0759967
ENSG00000146670	CDCA5	0.457766	6.34132	9.94493	0.00545821	0.0759967
ENSG00000186094	AGBL4	3.86468	-1.58217	9.94379	0.00546039	0.0759967
ENSG00000204568	MRPS18B	0.392601	5.53676	9.94244	0.00546295	0.0759967
ENSG00000106868	SUSD1	-0.826293	4.52425	9.93723	0.0054729	0.0760344
ENSG00000010322	NISCH	-0.615645	7.56487	9.93383	0.0054794	0.0760344
ENSG00000162631	NTNG1	-2.0847	1.67934	9.93333	0.00548035	0.0760344
ENSG00000010404	IDS	-1.09145	6.73341	9.92891	0.00548881	0.0760626
ENSG00000171262	FAM98B	0.492034	5.96984	9.92714	0.00549219	0.0760626
ENSG00000240771	ARHGEF25	-1.09718	3.54932	9.9102	0.00552478	0.0764458
ENSG00000197457	STMN3	-1.30123	4.52413	9.90306	0.00553855	0.0765449
ENSG00000113361	CDH6	-1.73084	2.37903	9.90139	0.0055418	0.0765449
ENSG00000008853	RHOBTB2	0.632151	5.83983	9.89091	0.00556213	0.0767574
ENSG00000183077	AFMID	0.464935	3.34842	9.88765	0.00556847	0.0767767
ENSG00000172732	MUS81	-0.475289	4.93159	9.88372	0.00557612	0.0768139
ENSG00000100632	ERH	0.270203	7.17934	9.87926	0.00558483	0.0768657
ENSG00000172172	MRPL13	0.255325	5.04386	9.86489	0.00561297	0.0771845
ENSG00000158747	NBL1	-1.36584	3.91545	9.85615	0.00563016	0.0773356
ENSG00000006118	TMEM132A	-0.528958	7.2169	9.85224	0.00563788	0.0773356
ENSG00000095397	DFNB31	0.382793	4.11175	9.85172	0.0056389	0.0773356
ENSG00000143466	IKBKE	-1.2909	2.9783	9.84469	0.0056528	0.0774406
ENSG00000008517	IL32	-1.75257	3.73432	9.8428	0.00565653	0.0774406
ENSG00000184992	BRI3BP	0.365333	5.38982	9.82633	0.00568927	0.0778203
ENSG00000079950	STX7	-0.243407	5.70553	9.82297	0.00569597	0.0778433
ENSG00000241553	ARPC4	-0.370817	7.33743	9.81405	0.00571382	0.0780185
ENSG00000215021	PHB2	0.233722	7.70866	9.80916	0.00572361	0.0780835
ENSG00000102870	ZNF629	-0.353707	6.01015	9.80444	0.00573309	0.0781058
ENSG00000112996	MRPS30	0.402747	5.04463	9.80334	0.00573531	0.0781058
ENSG00000188976	NOC2L	0.370683	6.68529	9.79965	0.00574275	0.0781387
ENSG00000157045	NTAN1	-0.394382	4.70927	9.78661	0.00576909	0.0784283
ENSG00000085999	RAD54L	0.44954	5.21146	9.78353	0.00577533	0.0784444
ENSG00000128059	PPAT	0.51064	5.63869	9.77455	0.00579357	0.0785628
ENSG00000107438	PDLIM1	-0.778752	8.39541	9.774	0.00579468	0.0785628
ENSG00000124429	POF1B	-1.20205	0.761228	9.77177	0.00579923	0.0785628
ENSG00000134590	FAM127A	-0.660772	6.41282	9.75713	0.00582913	0.0788009
ENSG00000126822	PLEKHG3	-0.755582	6.81188	9.75554	0.00583239	0.0788009
ENSG00000255150	EID3	0.728041	0.887145	9.75481	0.0058339	0.0788009
ENSG00000124067	SLC12A4	-0.691403	6.59884	9.75324	0.00583711	0.0788009
ENSG00000159596	TMEM69	0.24536	5.294	9.74472	0.00585463	0.0789688
ENSG00000157916	RER1	-0.182957	6.21915	9.74134	0.00586159	0.0789941
ENSG00000203667	COX20	0.290156	5.30276	9.73617	0.00587227	0.0790068
ENSG00000161791	FMNL3	-0.792618	4.35281	9.73595	0.00587271	0.0790068
ENSG00000175137	SH3BP5L	-0.294497	5.77378	9.72971	0.00588563	0.0790987
ENSG00000134690	CDCA8	0.519074	5.98538	9.72758	0.00589004	0.0790987
ENSG00000110063	DCPS	0.414318	3.83562	9.72527	0.00589483	0.0790987
ENSG00000106305	AIMP2	0.5219	5.19294	9.71618	0.00591371	0.0792565
ENSG00000153147	SMARCA5	0.209764	7.95271	9.7147	0.0059168	0.0792565
ENSG00000150753	CCT5	0.390318	8.5272	9.70019	0.00594713	0.079507
ENSG00000163882	POLR2H	0.349369	5.39024	9.69764	0.00595246	0.079507
ENSG00000105926	MPP6	0.996248	3.81955	9.69601	0.00595589	0.079507
ENSG00000062822	POLD1	0.341297	6.64328	9.69324	0.00596171	0.079507
ENSG00000092841	MYL6	-0.679848	9.72199	9.69161	0.00596512	0.079507
ENSG00000005156	LIG3	0.346599	6.11053	9.68851	0.00597165	0.079507
ENSG00000183765	CHEK2	0.511832	4.36077	9.6872	0.00597442	0.079507
ENSG00000138750	NUP54	0.316464	5.51398	9.68534	0.00597834	0.079507
ENSG00000169683	LRRC45	0.266561	4.55086	9.6838	0.00598159	0.079507
ENSG00000013561	RNF14	-0.305034	4.98692	9.68055	0.00598844	0.0795299
ENSG00000092445	TYRO3	0.972275	6.98167	9.67042	0.00600987	0.0796973
ENSG00000109787	KLF3	-0.304143	6.13444	9.66949	0.00601184	0.0796973
ENSG00000175354	PTPN2	0.282832	4.92441	9.66531	0.00602072	0.0796973
ENSG00000146476	C6orf211	0.912753	6.10963	9.66491	0.00602157	0.0796973
ENSG00000215883	CYB5RL	0.616405	2.94441	9.65386	0.00604509	0.0799243
ENSG00000138031	ADCY3	0.747536	4.74424	9.65014	0.00605306	0.0799243
ENSG00000013523	ANGEL1	0.269246	5.22453	9.64962	0.00605417	0.0799243
ENSG00000136518	ACTL6A	0.27885	6.24641	9.64113	0.00607235	0.0800962
ENSG00000162129	CLPB	0.753782	4.58637	9.63838	0.00607825	0.0801048
ENSG00000244005	NFS1	0.297707	4.31632	9.63489	0.00608574	0.0801048
ENSG00000101298	SNPH	-1.03842	1.77163	9.63362	0.00608848	0.0801048
ENSG00000173207	CKS1B	0.437017	6.62816	9.62249	0.00611247	0.0803523
ENSG00000108854	SMURF2	-0.546343	5.25223	9.61976	0.00611838	0.0803619
ENSG00000118508	RAB32	-1.34708	4.14554	9.61489	0.00612891	0.0803916
ENSG00000153404	PLEKHG4B	0.436935	6.88348	9.6093	0.00614104	0.0803916
ENSG00000198832	RP3-412A9.11	-0.993888	3.84768	9.60921	0.00614124	0.0803916
ENSG00000175274	TP53I11	-0.349318	5.75397	9.60795	0.00614399	0.0803916
ENSG00000107949	BCCIP	0.475148	6.10818	9.60678	0.00614653	0.0803916
ENSG00000129566	TEP1	-0.656757	4.92846	9.60199	0.00615694	0.0804601
ENSG00000122643	NT5C3	0.372497	4.16214	9.58268	0.00619918	0.0808482
ENSG00000126215	XRCC3	0.620674	5.05205	9.58144	0.00620189	0.0808482
ENSG00000157191	NECAP2	-0.402373	6.00213	9.58127	0.00620227	0.0808482
ENSG00000168724	DNAJC21	-0.241654	5.78621	9.57787	0.00620975	0.0808778
ENSG00000183496	MEX3B	-1.06291	3.28873	9.57484	0.00621641	0.0808967
ENSG00000219545	AC006465.3	0.387727	3.34277	9.56959	0.00622798	0.0809431
ENSG00000180198	RCC1	0.459367	7.35556	9.56614	0.00623562	0.0809431
ENSG00000172232	AZU1	-1.31597	0.00625847	9.5639	0.00624057	0.0809431
ENSG00000123999	INHA	-0.953001	1.93773	9.56378	0.00624083	0.0809431
ENSG00000116459	ATP5F1	0.240911	7.19796	9.56104	0.0062469	0.0809542
ENSG00000116095	PLEKHA3	-0.458867	3.29035	9.55834	0.00625287	0.080964
ENSG00000226650	KIF4B	0.682538	1.46522	9.55063	0.00626999	0.0810577
ENSG00000131914	LIN28A	1.13292	9.23197	9.55038	0.00627055	0.0810577
ENSG00000005243	COPZ2	-2.27855	0.339006	9.54004	0.0062936	0.081288
ENSG00000011422	PLAUR	-0.741628	4.14245	9.53752	0.00629921	0.0812928
ENSG00000076067	RBMS2	-0.478343	4.83688	9.53306	0.00630919	0.0813539
ENSG00000102996	MMP15	0.52106	6.78114	9.52784	0.00632089	0.0814373
ENSG00000169436	COL22A1	7.88862	3.29409	9.52191	0.00633421	0.0814733
ENSG00000141424	SLC39A6	-0.558346	6.06104	9.52121	0.00633579	0.0814733
ENSG00000148358	GPR107	-0.19407	7.23929	9.51508	0.0063496	0.0814733
ENSG00000143772	ITPKB	-0.507609	3.91089	9.5132	0.00635385	0.0814733
ENSG00000152689	RASGRP3	-2.48805	0.300403	9.51228	0.00635591	0.0814733
ENSG00000175216	CKAP5	0.328328	8.09523	9.50972	0.00636169	0.0814733
ENSG00000108424	KPNB1	0.273512	8.98944	9.509	0.00636333	0.0814733
ENSG00000182195	LDOC1	-0.570777	5.26633	9.50699	0.00636787	0.0814733
ENSG00000161326	DUSP14	-0.470592	5.3653	9.50464	0.0063732	0.0814733
ENSG00000128739	SNRPN	-0.477876	5.63675	9.50206	0.00637904	0.0814733
ENSG00000172469	MANEA	0.533174	4.39987	9.50101	0.00638142	0.0814733
ENSG00000197343	ZNF655	-0.373465	6.27635	9.49738	0.00638967	0.0814957
ENSG00000198826	ARHGAP11A	0.565774	6.20263	9.49561	0.00639367	0.0814957
ENSG00000111731	KIAA0528	0.413914	5.45418	9.49117	0.00640378	0.0815576
ENSG00000173726	TOMM20	0.377424	7.71906	9.48875	0.00640929	0.0815609
ENSG00000115761	NOL10	0.36288	4.91111	9.48068	0.00642771	0.0816995
ENSG00000188529	SRSF10	0.548484	6.80718	9.47937	0.00643071	0.0816995
ENSG00000125753	VASP	-0.652231	6.81712	9.47649	0.00643731	0.0817165
ENSG00000116871	MAP7D1	-0.485058	6.87544	9.47121	0.0064494	0.0817903
ENSG00000181924	COA4	0.417019	5.47149	9.46895	0.0064546	0.0817903
ENSG00000112079	STK38	-0.40258	6.04671	9.46706	0.00645893	0.0817903
ENSG00000104889	RNASEH2A	0.406427	5.80422	9.46039	0.0064743	0.0819181
ENSG00000198798	MAGEB3	1.88842	0.674069	9.45615	0.00648406	0.0819628
ENSG00000105369	CD79A	-1.86096	-2.00134	9.45428	0.0064884	0.0819628
ENSG00000163346	PBXIP1	-0.661734	6.27275	9.44701	0.00650521	0.0820629
ENSG00000175315	CST6	-2.26942	4.72951	9.44519	0.00650944	0.0820629
ENSG00000109381	ELF2	0.532997	5.55783	9.44174	0.00651745	0.0820629
ENSG00000083635	NUFIP1	0.486155	3.84526	9.44173	0.00651746	0.0820629
ENSG00000204406	MBD5	-0.527249	4.29355	9.43727	0.00652783	0.0821236
ENSG00000008311	AASS	0.581724	5.50193	9.43288	0.00653805	0.0821236
ENSG00000204231	RXRB	-0.317777	5.26803	9.432	0.0065401	0.0821236
ENSG00000196072	BLOC1S2	-0.490218	5.41946	9.42995	0.00654488	0.0821236
ENSG00000164626	KCNK5	1.26899	5.18773	9.42742	0.00655078	0.0821236
ENSG00000185100	ADSSL1	-0.469664	2.39544	9.42604	0.00655402	0.0821236
ENSG00000170955	PRKCDBP	-1.20231	4.1518	9.41929	0.00656981	0.0822551
ENSG00000172915	NBEA	-0.881568	4.61279	9.4145	0.00658104	0.0823292
ENSG00000147316	MCPH1	0.263395	4.41557	9.41025	0.00659103	0.0823614
ENSG00000161091	MFSD12	-0.657783	5.77028	9.40889	0.00659422	0.0823614
ENSG00000215033	AL603965.1	-1.30651	3.11021	9.40333	0.00660732	0.0824587
ENSG00000168701	TMEM208	-0.269984	4.81893	9.39218	0.00663367	0.0826756
ENSG00000196357	ZNF565	-0.563632	1.5289	9.39148	0.00663535	0.0826756
ENSG00000104856	RELB	-1.15557	3.18869	9.38427	0.00665245	0.0828222
ENSG00000176623	FAM82B	0.279963	4.72165	9.38001	0.00666258	0.0828818
ENSG00000077454	LRCH4	-0.532323	5.60496	9.37396	0.00667701	0.0829948
ENSG00000148737	TCF7L2	0.774613	5.40109	9.36879	0.00668934	0.0830816
ENSG00000176273	SLC35G1	0.577911	2.96856	9.35615	0.00671966	0.0833914
ENSG00000143641	GALNT2	-0.808874	7.70605	9.35315	0.00672687	0.0834142
ENSG00000166845	C18orf54	0.517214	4.38559	9.34598	0.00674413	0.0835615
ENSG00000204611	ZNF616	0.486935	4.10811	9.34242	0.00675275	0.0835652
ENSG00000177105	RHOG	-0.31058	4.69518	9.34141	0.00675519	0.0835652
ENSG00000113360	DROSHA	0.319818	6.40828	9.3361	0.00676803	0.0836443
ENSG00000213722	DDAH2	-0.502586	6.82497	9.33227	0.0067773	0.0836443
ENSG00000166401	SERPINB8	-0.888495	3.16059	9.33058	0.00678141	0.0836443
ENSG00000102007	PLP2	-1.60494	3.1863	9.32987	0.00678313	0.0836443
ENSG00000164105	SAP30	0.653512	3.09057	9.32229	0.00680158	0.0837513
ENSG00000166881	TMEM194A	0.601227	6.0875	9.3207	0.00680545	0.0837513
ENSG00000099995	SF3A1	0.215129	7.02207	9.3177	0.00681278	0.0837513
ENSG00000092531	SNAP23	0.250993	6.62886	9.31656	0.00681555	0.0837513
ENSG00000134107	BHLHE40	-1.39698	6.68393	9.31524	0.00681879	0.0837513
ENSG00000257446	ZNF878	1.41424	0.631631	9.30169	0.00685197	0.0840923
ENSG00000159792	PSKH1	-0.40406	6.13047	9.29332	0.00687256	0.0841889
ENSG00000067992	PDK3	0.649245	2.80374	9.29317	0.00687294	0.0841889
ENSG00000108953	YWHAE	0.241133	9.52814	9.29188	0.00687611	0.0841889
ENSG00000125944	HNRNPR	0.332161	8.25292	9.28496	0.0068932	0.0843317
ENSG00000143815	LBR	0.526406	6.93684	9.27462	0.00691882	0.0844405
ENSG00000166801	FAM111A	-0.980351	5.27777	9.27372	0.00692106	0.0844405
ENSG00000167693	NXN	-0.447475	7.13707	9.27302	0.0069228	0.0844405
ENSG00000196843	ARID5A	-1.0104	2.12853	9.27224	0.00692474	0.0844405
ENSG00000135622	SEMA4F	-0.9581	3.03126	9.26874	0.00693345	0.0844405
ENSG00000176171	BNIP3	0.886971	4.5701	9.26823	0.00693473	0.0844405
ENSG00000111110	PPM1H	-1.0244	7.05005	9.26333	0.00694692	0.0845227
ENSG00000110237	ARHGEF17	-0.694011	6.82906	9.24307	0.00699768	0.0850736
ENSG00000178075	GRAMD1C	1.28599	2.34919	9.24046	0.00700425	0.0850868
ENSG00000269067	ZNF728	8.22734	0.918315	9.23591	0.00701573	0.0851596
ENSG00000082512	TRAF5	-0.63675	4.15561	9.23323	0.00702247	0.0851749
ENSG00000187037	GPR141	3.92991	-2.56187	9.22104	0.00705333	0.085419
ENSG00000137574	TGS1	0.256101	5.36098	9.21768	0.00706186	0.085419
ENSG00000103148	NPRL3	0.27024	5.05756	9.21627	0.00706544	0.085419
ENSG00000197892	KIF13B	0.371051	5.69938	9.21564	0.00706706	0.085419
ENSG00000162946	DISC1	-0.640875	2.5059	9.21329	0.00707302	0.085419
ENSG00000100028	SNRPD3	0.27544	6.76766	9.21057	0.00707996	0.085419
ENSG00000062485	CS	0.190875	7.61424	9.21005	0.0070813	0.085419
ENSG00000073921	PICALM	-0.415318	7.18716	9.20796	0.00708662	0.085419
ENSG00000157227	MMP14	-1.70376	9.30169	9.1983	0.00711129	0.08565
ENSG00000109685	WHSC1	0.377407	8.06538	9.18947	0.00713396	0.0856815
ENSG00000124140	SLC12A5	-1.27718	0.227953	9.18928	0.00713445	0.0856815
ENSG00000114270	COL7A1	-3.17779	6.75334	9.18892	0.00713538	0.0856815
ENSG00000185515	BRCC3	0.345301	5.23051	9.18712	0.00714	0.0856815
ENSG00000124795	DEK	0.43872	7.53363	9.18506	0.00714531	0.0856815
ENSG00000204920	ZNF155	-0.703744	3.1173	9.18263	0.00715156	0.0856815
ENSG00000158863	FAM160B2	-0.510637	5.55007	9.18125	0.00715511	0.0856815
ENSG00000059691	PET112	0.257434	4.80386	9.18011	0.00715806	0.0856815
ENSG00000103496	STX4	-0.447769	4.1016	9.17473	0.00717195	0.0857816
ENSG00000109133	TMEM33	0.328657	5.62696	9.16799	0.00718942	0.0859243
ENSG00000127666	TICAM1	-0.788564	2.84434	9.16557	0.00719568	0.085933
ENSG00000087269	NOP14	0.401405	5.86254	9.16259	0.00720342	0.0859593
ENSG00000013563	DNASE1L1	-0.826049	4.61671	9.1572	0.00721746	0.0860607
ENSG00000147065	MSN	-0.575335	7.81759	9.15113	0.00723328	0.0861832
ENSG00000162385	MAGOH	0.331015	4.93363	9.14855	0.00724001	0.0861972
ENSG00000130956	HABP4	-0.592592	5.02833	9.13224	0.00728278	0.08664
ENSG00000071242	RPS6KA2	-0.699901	4.72366	9.12317	0.00730667	0.0868323
ENSG00000163535	SGOL2	0.620593	4.96036	9.12014	0.00731468	0.0868323
ENSG00000172009	THOP1	0.264103	6.39486	9.11975	0.00731572	0.0868323
ENSG00000106692	FKTN	0.36056	4.70874	9.11442	0.00732981	0.086933
ENSG00000171502	COL24A1	-2.28906	-1.05625	9.11204	0.00733614	0.0869417
ENSG00000164045	CDC25A	0.521031	5.61531	9.10744	0.00734833	0.0870197
ENSG00000170835	CEL	-0.949147	0.938625	9.10109	0.00736524	0.0871534
ENSG00000142669	SH3BGRL3	-0.592517	6.64266	9.09414	0.00738377	0.0872023
ENSG00000128342	LIF	-1.54604	3.23231	9.09312	0.0073865	0.0872023
ENSG00000179046	TRIML2	1.09344	5.43179	9.09232	0.00738863	0.0872023
ENSG00000197977	ELOVL2	-1.58322	1.82633	9.09054	0.0073934	0.0872023
ENSG00000114353	GNAI2	-0.377084	7.63039	9.08903	0.00739745	0.0872023
ENSG00000086544	ITPKC	-0.560164	5.65238	9.08667	0.00740377	0.0872106
ENSG00000100299	ARSA	-0.827129	4.68218	9.0762	0.00743188	0.0874438
ENSG00000173457	PPP1R14B	-0.525518	6.86919	9.07365	0.00743875	0.0874438
ENSG00000101109	STK4	0.239539	6.02708	9.07223	0.00744257	0.0874438
ENSG00000135842	FAM129A	-1.26662	4.35453	9.07092	0.0074461	0.0874438
ENSG00000137337	MDC1	0.655825	7.0519	9.06397	0.00746486	0.0875978
ENSG00000163293	NIPAL1	-0.769628	4.49019	9.05954	0.00747687	0.0876725
ENSG00000091592	NLRP1	-1.38595	4.07367	9.05153	0.00749861	0.0877782
ENSG00000185189	NRBP2	-0.65745	4.15331	9.05009	0.00750252	0.0877782
ENSG00000183763	TRAIP	0.430584	3.98446	9.04824	0.00750754	0.0877782
ENSG00000196262	PPIA	0.239908	9.6862	9.04446	0.00751784	0.0877782
ENSG00000134255	CEPT1	0.263419	4.75243	9.04106	0.00752711	0.0877782
ENSG00000118965	WDR35	0.401796	4.15061	9.0401	0.00752975	0.0877782
ENSG00000171612	SLC25A33	0.715433	3.70914	9.039	0.00753273	0.0877782
ENSG00000135486	HNRNPA1	0.33094	11.0874	9.0378	0.00753603	0.0877782
ENSG00000182508	LHFPL1	0.953349	0.300221	9.03753	0.00753677	0.0877782
ENSG00000090971	NAT14	-0.697824	5.23284	9.03331	0.00754831	0.0878467
ENSG00000047849	MAP4	-0.394753	8.45481	9.02703	0.00756553	0.0879812
ENSG00000068784	SRBD1	0.356555	4.76995	9.02437	0.00757284	0.0879843
ENSG00000110987	BCL7A	0.407449	4.85795	9.02281	0.00757713	0.0879843
ENSG00000117226	GBP3	-2.23241	1.19489	9.00001	0.00764012	0.0886494
ENSG00000108375	RNF43	0.479494	5.08293	8.99499	0.00765408	0.0887451
ENSG00000147003	TMEM27	-1.22854	0.939464	8.99125	0.00766448	0.0887993
ENSG00000164023	SGMS2	-1.47829	3.55269	8.9892	0.0076702	0.0887993
ENSG00000145920	CPLX2	2.38418	-0.922654	8.98143	0.00769188	0.088984
ENSG00000107331	ABCA2	-0.66663	3.66577	8.97536	0.0077089	0.0891144
ENSG00000157778	PSMG3	-1.01622	4.50442	8.97017	0.00772347	0.0892164
ENSG00000065970	FOXJ2	-0.46899	5.30252	8.96438	0.00773975	0.0893347
ENSG00000142149	HUNK	-0.853604	6.25371	8.96244	0.00774522	0.0893347
ENSG00000102178	UBL4A	0.323585	5.66178	8.96004	0.00775199	0.0893465
ENSG00000074410	CA12	2.00273	2.62985	8.95725	0.00775986	0.0893707
ENSG00000147274	RBMX	0.302997	8.80142	8.95445	0.00776776	0.0893955
ENSG00000153561	RMND5A	0.495066	5.97299	8.95192	0.00777494	0.0894118
ENSG00000075426	FOSL2	-1.24069	6.45268	8.946	0.00779171	0.0894974
ENSG00000172379	ARNT2	-0.73883	3.72872	8.94355	0.00779867	0.0894974
ENSG00000155269	GPR78	1.5951	3.03413	8.94317	0.00779975	0.0894974
ENSG00000212123	PRR22	0.850379	1.21576	8.93931	0.00781073	0.0894974
ENSG00000092295	TGM1	0.816673	3.43752	8.93781	0.00781499	0.0894974
ENSG00000065978	YBX1	0.22508	9.50217	8.93711	0.00781697	0.0894974
ENSG00000153294	GPR115	-2.21221	3.06735	8.93049	0.00783587	0.0895881
ENSG00000166311	SMPD1	-0.615981	4.92874	8.93029	0.00783643	0.0895881
ENSG00000106462	EZH2	0.441354	5.84923	8.92811	0.00784266	0.0895881
ENSG00000113013	HSPA9	0.429866	8.14585	8.9246	0.0078527	0.0895881
ENSG00000160209	PDXK	-0.510625	6.30088	8.92349	0.00785588	0.0895881
ENSG00000072778	ACADVL	-0.53007	7.56135	8.91883	0.00786924	0.0895881
ENSG00000168283	BMI1	0.544489	4.73245	8.91835	0.00787063	0.0895881
ENSG00000160326	SLC2A6	-1.32106	2.64854	8.9123	0.007888	0.0895881
ENSG00000105426	PTPRS	-0.399488	6.47176	8.9121	0.00788858	0.0895881
ENSG00000105552	BCAT2	0.458578	5.14405	8.91085	0.00789218	0.0895881
ENSG00000136875	PRPF4	0.270896	5.74449	8.90924	0.00789683	0.0895881
ENSG00000165312	OTUD1	-0.867818	3.17309	8.90862	0.0078986	0.0895881
ENSG00000058262	SEC61A1	-0.418588	8.66674	8.90702	0.00790321	0.0895881
ENSG00000099999	RNF215	-0.379965	3.80294	8.90381	0.00791248	0.0895881
ENSG00000160991	ORAI2	-0.740102	5.84242	8.90253	0.00791617	0.0895881
ENSG00000106617	PRKAG2	-0.466288	4.59306	8.90217	0.00791722	0.0895881
ENSG00000214872	SMTNL1	2.04242	-1.29911	8.89944	0.00792511	0.089612
ENSG00000113569	NUP155	0.512729	6.32226	8.8939	0.00794116	0.0896833
ENSG00000148835	TAF5	0.71884	3.54175	8.89327	0.00794297	0.0896833
ENSG00000170584	NUDCD2	0.257614	4.5099	8.88688	0.00796153	0.0898193
ENSG00000177119	ANO6	-0.26876	7.14594	8.88515	0.00796658	0.0898193
ENSG00000100216	TOMM22	0.257664	6.12168	8.87662	0.00799143	0.0900341
ENSG00000130227	XPO7	0.220604	7.10467	8.87231	0.00800403	0.0900629
ENSG00000111716	LDHB	0.458927	9.55913	8.87132	0.00800692	0.0900629
ENSG00000184545	DUSP8	-1.02819	3.0306	8.86979	0.00801139	0.0900629
ENSG00000165526	RPUSD4	0.275227	5.26186	8.86728	0.00801875	0.0900804
ENSG00000138160	KIF11	0.60131	6.41321	8.8584	0.00804482	0.0902514
ENSG00000185269	NOTUM	-1.2486	2.90683	8.85814	0.0080456	0.0902514
ENSG00000203326	ZNF525	0.591743	4.57235	8.85135	0.0080656	0.0904104
ENSG00000196550	FAM72A	0.997836	3.33076	8.84487	0.00808474	0.0905596
ENSG00000089280	FUS	0.356903	9.06252	8.83972	0.00809999	0.090665
ENSG00000121057	AKAP1	0.67869	5.43893	8.83318	0.00811939	0.0907687
ENSG00000183207	RUVBL2	0.318466	6.55339	8.83266	0.00812094	0.0907687
ENSG00000140854	KATNB1	0.292181	4.92686	8.81896	0.00816179	0.0910694
ENSG00000117593	DARS2	0.331298	5.71856	8.8185	0.00816317	0.0910694
ENSG00000110218	PANX1	-0.676971	5.43751	8.81773	0.00816545	0.0910694
ENSG00000182973	CNOT10	0.323689	5.20178	8.81391	0.00817691	0.0911318
ENSG00000143919	CAMKMT	0.709073	2.40956	8.81061	0.00818679	0.0911764
ENSG00000175471	MCTP1	-1.52816	1.15628	8.80477	0.00820432	0.0911838
ENSG00000162981	FAM84A	-1.39682	3.34465	8.80464	0.00820471	0.0911838
ENSG00000163479	SSR2	-0.250636	7.70066	8.80452	0.00820507	0.0911838
ENSG00000187772	LIN28B	0.525327	6.83667	8.79906	0.00822151	0.0913011
ENSG00000225614	ZNF469	-3.52392	2.66989	8.79029	0.00824802	0.0914953
ENSG00000184163	FAM132A	-1.0194	-0.287079	8.78814	0.00825452	0.0914953
ENSG00000214021	TTLL3	-0.691956	4.39992	8.78743	0.00825667	0.0914953
ENSG00000136240	KDELR2	-0.572574	7.69254	8.78454	0.00826542	0.0915268
ENSG00000187583	PLEKHN1	-1.99682	2.45493	8.78102	0.00827611	0.0915719
ENSG00000148082	SHC3	-2.33755	-0.608656	8.77932	0.00828128	0.0915719
ENSG00000166226	CCT2	0.266917	7.96864	8.77725	0.00828757	0.0915761
ENSG00000075856	SART3	0.270742	6.41077	8.76456	0.00832628	0.0919384
ENSG00000180537	RNF182	-1.13118	3.81862	8.76188	0.00833445	0.0919633
ENSG00000159479	MED8	-0.364143	5.02582	8.75983	0.00834073	0.0919672
ENSG00000165304	MELK	0.364841	6.02966	8.7547	0.00835647	0.0920186
ENSG00000154639	CXADR	0.371455	6.56579	8.75445	0.00835725	0.0920186
ENSG00000137558	PI15	2.57876	-1.25437	8.75185	0.00836523	0.0920413
ENSG00000214954	LRRC69	1.39525	1.13638	8.74737	0.008379	0.0921275
ENSG00000206432	TMEM200C	-0.767889	3.75124	8.7308	0.00843022	0.0926251
ENSG00000163507	KIAA1524	0.424865	5.2531	8.72879	0.00843643	0.0926277
ENSG00000149636	DSN1	0.441469	4.74854	8.71819	0.0084694	0.0928909
ENSG00000013016	EHD3	-0.930286	5.24636	8.71492	0.00847961	0.0928909
ENSG00000182718	ANXA2	-0.659789	10.2544	8.7127	0.00848653	0.0928909
ENSG00000164118	CEP44	0.45228	3.99581	8.71253	0.00848708	0.0928909
ENSG00000168259	DNAJC7	0.177577	6.36507	8.71149	0.00849032	0.0928909
ENSG00000166024	R3HCC1L	0.318778	4.56811	8.70871	0.00849901	0.0929206
ENSG00000089693	MLF2	-0.394122	7.52542	8.70469	0.00851159	0.0929925
ENSG00000108312	UBTF	0.277062	6.78578	8.69749	0.0085342	0.0931741
ENSG00000109390	NDUFC1	0.30274	4.61933	8.69221	0.00855083	0.0932899
ENSG00000196510	ANAPC7	0.356212	6.08808	8.68936	0.0085598	0.0933223
ENSG00000163082	SGPP2	-1.40881	-0.817122	8.68727	0.0085664	0.0933286
ENSG00000076351	SLC46A1	-0.826438	5.52639	8.67842	0.00859437	0.0933701
ENSG00000176973	FAM89B	-0.85406	5.05947	8.67835	0.0085946	0.0933701
ENSG00000099377	HSD3B7	-1.06538	2.32725	8.67693	0.0085991	0.0933701
ENSG00000066135	KDM4A	-0.332292	6.33844	8.67553	0.00860353	0.0933701
ENSG00000109606	DHX15	0.246331	7.99078	8.67523	0.00860449	0.0933701
ENSG00000160584	SIK3	-0.464301	5.37545	8.67467	0.00860629	0.0933701
ENSG00000175782	SLC35E3	0.359485	4.31316	8.66851	0.00862583	0.0935059
ENSG00000111897	SERINC1	-0.334593	7.02942	8.6666	0.00863192	0.0935059
ENSG00000176018	LYSMD3	-0.47727	4.13287	8.66505	0.00863687	0.0935059
ENSG00000142166	IFNAR1	-0.254742	4.77115	8.66144	0.00864838	0.0935653
ENSG00000007402	CACNA2D2	1.71453	1.81869	8.65799	0.00865938	0.093578
ENSG00000184599	FAM19A3	-1.76042	-1.37407	8.65729	0.00866162	0.093578
ENSG00000197056	ZMYM1	0.435632	4.08585	8.65006	0.00868478	0.0937345
ENSG00000172663	TMEM134	-0.371052	4.06081	8.649	0.00868817	0.0937345
ENSG00000197497	ZNF665	-0.56478	2.16369	8.64701	0.00869454	0.093738
ENSG00000054356	PTPRN	-1.70296	2.95025	8.64306	0.00870723	0.0937698
ENSG00000132300	PTCD3	0.277671	6.56633	8.64191	0.00871094	0.0937698
ENSG00000138814	PPP3CA	-0.77608	4.97069	8.64046	0.00871561	0.0937698
ENSG00000103550	C16orf88	0.341728	6.14144	8.63216	0.00874237	0.0939926
ENSG00000126790	L3HYPDH	-0.567174	2.54705	8.62523	0.0087648	0.0940616
ENSG00000149100	EIF3M	0.30801	7.23226	8.62496	0.00876566	0.0940616
ENSG00000146700	SRCRB4D	-0.557091	4.49934	8.62353	0.00877028	0.0940616
ENSG00000134198	TSPAN2	-0.996066	4.30227	8.62099	0.00877852	0.0940616
ENSG00000168564	CDKN2AIP	0.238126	4.42686	8.61942	0.00878363	0.0940616
ENSG00000152382	TADA1	0.258998	4.10147	8.61895	0.00878514	0.0940616
ENSG00000170312	CDK1	0.552423	6.57401	8.60913	0.00881711	0.0942889
ENSG00000091483	FH	0.254462	6.23497	8.60751	0.00882238	0.0942889
ENSG00000134504	KCTD1	-0.748366	5.53844	8.60477	0.00883133	0.0942889
ENSG00000124802	EEF1E1	0.381493	5.00199	8.60348	0.00883556	0.0942889
ENSG00000130254	SAFB2	0.348953	5.76161	8.60312	0.00883674	0.0942889
ENSG00000100554	ATP6V1D	-0.326656	5.87949	8.59707	0.00885654	0.0943792
ENSG00000123405	NFE2	-0.926749	1.99885	8.59505	0.00886314	0.0943792
ENSG00000089639	GMIP	-0.4857	3.98723	8.59476	0.00886411	0.0943792
ENSG00000133067	LGR6	-3.39092	2.93375	8.59311	0.00886952	0.0943792
ENSG00000132507	EIF5A	0.309357	8.67322	8.59048	0.00887815	0.0944064
ENSG00000186603	HPDL	1.1731	4.92238	8.58641	0.00889156	0.0944842
ENSG00000126249	PDCD2L	0.593053	2.78011	8.58333	0.00890169	0.094513
ENSG00000014216	CAPN1	-0.53706	8.24172	8.58189	0.00890644	0.094513
ENSG00000093217	XYLB	0.689164	1.93179	8.57924	0.00891518	0.0945411
ENSG00000130829	DUSP9	1.76978	3.41388	8.57438	0.00893124	0.094592
ENSG00000067533	RRP15	0.368506	4.7472	8.5741	0.00893216	0.094592
ENSG00000108559	NUP88	0.336646	5.70954	8.56346	0.00896746	0.0948592
ENSG00000125845	BMP2	-2.04743	4.84675	8.56281	0.00896962	0.0948592
ENSG00000088205	DDX18	0.34415	6.81121	8.55645	0.00899077	0.0950182
ENSG00000117262	GPR89A	0.317586	4.62297	8.55408	0.00899868	0.0950371
ENSG00000078237	C12orf5	-0.510164	4.90328	8.54855	0.00901716	0.0951675
ENSG00000229544	NKX1-2	3.59718	-1.14054	8.54666	0.00902348	0.0951695
ENSG00000141576	RNF157	1.4605	2.20725	8.5443	0.00903139	0.0951883
ENSG00000167721	TSR1	0.370533	6.57462	8.53997	0.0090459	0.0952765
ENSG00000115306	SPTBN1	-0.27224	8.78904	8.53637	0.009058	0.0953393
ENSG00000162688	AGL	0.599954	5.79863	8.52716	0.00908901	0.0955481
ENSG00000002834	LASP1	-0.592223	8.49907	8.52682	0.00909015	0.0955481
ENSG00000174231	PRPF8	0.203084	9.07697	8.51842	0.00911856	0.0957556
ENSG00000169435	RASSF6	-1.20197	0.482683	8.51633	0.00912564	0.0957556
ENSG00000163935	SFMBT1	0.516805	3.05897	8.51475	0.009131	0.0957556
ENSG00000163689	C3orf67	0.448543	2.52042	8.5137	0.00913456	0.0957556
ENSG00000167536	DHRS13	0.372048	4.18121	8.50496	0.00916427	0.0960022
ENSG00000211460	TSN	0.208087	6.76018	8.49567	0.00919598	0.0962583
ENSG00000134086	VHL	0.307707	6.16296	8.49193	0.00920876	0.0962583
ENSG00000119729	RHOQ	-0.814649	5.23196	8.4912	0.00921126	0.0962583
ENSG00000152583	SPARCL1	4.59186	1.2402	8.48922	0.00921806	0.0962583
ENSG00000172840	PDP2	0.47885	4.25262	8.48873	0.00921971	0.0962583
ENSG00000172244	C5orf34	0.584889	2.64926	8.48613	0.00922865	0.0962868
ENSG00000106443	PHF14	0.276885	5.54685	8.4783	0.00925557	0.0965028
ENSG00000108179	PPIF	0.425551	6.0041	8.47558	0.00926493	0.0965356
ENSG00000145247	OCIAD2	-0.67668	4.88195	8.47289	0.00927422	0.0965676
ENSG00000163629	PTPN13	0.424274	7.04665	8.46848	0.00928947	0.0966616
ENSG00000105971	CAV2	-1.69067	3.96746	8.46426	0.00930407	0.0967486
ENSG00000102531	FNDC3A	-0.614461	7.01519	8.46194	0.00931212	0.0967675
ENSG00000107625	DDX50	0.215404	5.96737	8.45812	0.00932537	0.0967879
ENSG00000163209	SPRR3	7.17535	-1.55028	8.70654	0.00933369	0.0967879
ENSG00000182459	TEX19	1.7954	-1.78227	8.45535	0.00933499	0.0967879
ENSG00000132361	KIAA0664	0.544806	6.2314	8.45419	0.00933902	0.0967879
ENSG00000115232	ITGA4	-2.18796	2.08061	8.45204	0.00934652	0.096801
ENSG00000213390	ARHGAP19	0.598017	5.70295	8.4456	0.00936896	0.0968196
ENSG00000105321	CCDC9	-0.263688	4.37601	8.43962	0.00938986	0.0968196
ENSG00000101811	CSTF2	0.274325	4.82034	8.43931	0.00939094	0.0968196
ENSG00000099864	PALM	-0.882983	5.6591	8.43851	0.00939376	0.0968196
ENSG00000196923	PDLIM7	-1.27532	7.26252	8.43325	0.00941219	0.0968196
ENSG00000141258	SGSM2	-0.298654	6.75376	8.43212	0.00941616	0.0968196
ENSG00000117620	SLC35A3	0.438211	4.08897	8.43127	0.00941913	0.0968196
ENSG00000142661	MYOM3	-2.10653	-2.04167	8.43109	0.00941977	0.0968196
ENSG00000164068	RNF123	-0.225994	4.89867	8.43042	0.00942213	0.0968196
ENSG00000050748	MAPK9	0.31997	5.88483	8.42767	0.00943177	0.0968196
ENSG00000177106	EPS8L2	-0.980965	7.14362	8.42664	0.0094354	0.0968196
ENSG00000103540	CCP110	0.53363	4.50508	8.4259	0.00943801	0.0968196
ENSG00000148019	CEP78	0.208988	6.14091	8.42579	0.00943841	0.0968196
ENSG00000104689	TNFRSF10A	-1.15201	2.28264	8.42568	0.00943878	0.0968196
ENSG00000115523	GNLY	3.00939	-1.25635	8.67399	0.00944186	0.0968196
ENSG00000056586	RC3H2	-0.342882	6.31375	8.41787	0.00946634	0.0970066
ENSG00000123243	ITIH5	-2.22438	5.84693	8.40639	0.00950699	0.0973588
ENSG00000136925	TSTD2	-0.220122	5.358	8.40371	0.00951649	0.0973919
ENSG00000105339	DENND3	-1.34395	3.69618	8.39872	0.00953426	0.0974884
ENSG00000177465	ACOT4	1.05737	1.69272	8.39434	0.00954984	0.0974884
ENSG00000160201	U2AF1	0.248748	7.13992	8.39107	0.00956151	0.0974884
ENSG00000152253	SPC25	0.498267	4.04979	8.39021	0.0095646	0.0974884
ENSG00000188428	BLOC1S5	0.383638	4.49685	8.38986	0.00956585	0.0974884
ENSG00000063660	GPC1	-1.07203	7.09056	8.38885	0.00956946	0.0974884
ENSG00000143418	CERS2	0.182338	6.74774	8.38873	0.00956988	0.0974884
ENSG00000080345	RIF1	0.353412	6.39982	8.38143	0.00959605	0.0975941
ENSG00000166153	DEPDC4	0.660745	1.03059	8.38089	0.00959795	0.0975941
ENSG00000185875	THNSL1	0.594279	3.17744	8.37919	0.00960408	0.0975941
ENSG00000149218	ENDOD1	-1.01438	5.3219	8.37882	0.0096054	0.0975941
ENSG00000249115	HAUS5	0.415787	5.04366	8.37681	0.00961262	0.0976036
ENSG00000070061	IKBKAP	0.271476	5.97343	8.36961	0.00963855	0.0978029
ENSG00000100206	DMC1	1.21245	1.79679	8.36682	0.00964859	0.0978409
ENSG00000140993	TIGD7	0.608148	2.50399	8.35287	0.00969909	0.0982888
ENSG00000134184	GSTM1	-5.09687	1.89316	8.3502	0.00970877	0.0982975
ENSG00000184640	SEPT9	0.587275	9.26196	8.34881	0.00971383	0.0982975
ENSG00000221829	FANCG	0.346466	5.54048	8.34482	0.00972835	0.0982975
ENSG00000137642	SORL1	0.946747	6.81962	8.34471	0.00972876	0.0982975
ENSG00000134030	CTIF	-0.716137	4.58379	8.34381	0.00973205	0.0982975
ENSG00000035141	FAM136A	0.272292	6.14858	8.34069	0.00974342	0.0982975
ENSG00000104131	EIF3J	0.281463	6.29119	8.34045	0.00974428	0.0982975
ENSG00000146243	IRAK1BP1	0.62846	1.6145	8.33656	0.00975849	0.098321
ENSG00000087152	ATXN7L3	-0.209524	7.0847	8.33635	0.00975927	0.098321
ENSG00000137992	DBT	0.272776	4.40817	8.33035	0.00978123	0.0984783
ENSG00000013297	CLDN11	-2.58001	3.22483	8.32732	0.00979231	0.098526
ENSG00000164032	H2AFZ	0.38018	8.44362	8.32105	0.00981537	0.0986503
ENSG00000113387	SUB1	0.267433	6.80502	8.31863	0.00982426	0.0986503
ENSG00000177150	FAM210A	0.406981	3.53022	8.31633	0.00983275	0.0986503
ENSG00000126878	AIF1L	1.06415	7.87265	8.31557	0.00983553	0.0986503
ENSG00000123737	EXOSC9	0.451772	5.25555	8.31533	0.00983644	0.0986503
ENSG00000196335	STK31	1.51896	-0.649575	8.30208	0.00988543	0.0990776
ENSG00000166822	TMEM170A	0.542076	5.41794	8.29749	0.00990246	0.0991843
ENSG00000269343	ZNF587B	0.384942	5.00425	8.29159	0.00992442	0.0993402
ENSG00000100802	C14orf93	0.369693	3.34501	8.27919	0.00997075	0.0995609
ENSG00000131584	ACAP3	-0.515273	5.26395	8.27872	0.0099725	0.0995609
ENSG00000099337	KCNK6	-1.00459	3.33954	8.27451	0.00998828	0.0995609
ENSG00000059122	FLYWCH1	-0.81952	4.79738	8.27232	0.00999649	0.0995609
ENSG00000142694	EVA1B	-0.769966	3.36168	8.27164	0.00999904	0.0995609
ENSG00000092421	SEMA6A	0.906319	7.80542	8.2677	0.0100139	0.0995609
ENSG00000125954	CHURC1-FNTB	0.452941	3.99408	8.26698	0.0100166	0.0995609
ENSG00000074201	CLNS1A	0.335266	6.65115	8.26578	0.0100211	0.0995609
ENSG00000099889	ARVCF	-0.567817	4.92683	8.26428	0.0100267	0.0995609
ENSG00000145220	LYAR	0.669185	4.11251	8.26117	0.0100385	0.0995609
ENSG00000198176	TFDP1	0.334748	6.9075	8.26062	0.0100405	0.0995609
ENSG00000198853	RUSC2	-0.858882	4.87113	8.25905	0.0100465	0.0995609
ENSG00000235162	C12orf75	-0.746842	4.92856	8.25831	0.0100493	0.0995609
ENSG00000123989	CHPF	-0.893564	7.25659	8.25413	0.0100651	0.0995609
ENSG00000167965	MLST8	0.320875	5.93522	8.2527	0.0100705	0.0995609
ENSG00000116957	TBCE	0.412564	4.59921	8.25175	0.0100741	0.0995609
ENSG00000128016	ZFP36	-0.940639	3.75435	8.25024	0.0100798	0.0995609
ENSG00000248874	C5orf17	8.28321	-0.605846	8.49011	0.0100803	0.0995609
ENSG00000101361	NOP56	0.526218	7.42747	8.24975	0.0100817	0.0995609
ENSG00000182050	MGAT4C	-3.27092	-2.18671	8.24885	0.0100851	0.0995609
ENSG00000080561	MID2	-1.24551	1.52668	8.24853	0.0100863	0.0995609
ENSG00000150093	ITGB1	-0.667222	9.5543	8.24738	0.0100906	0.0995609
ENSG00000107175	CREB3	-0.473426	5.59335	8.24651	0.010094	0.0995609
ENSG00000113356	POLR3G	0.942525	2.20983	8.24228	0.01011	0.0995977
ENSG00000197273	GUCA2A	2.62635	-1.75304	8.24215	0.0101105	0.0995977
ENSG00000122687	FTSJ2	0.229613	5.33402	8.23826	0.0101253	0.0996803
ENSG00000120725	SIL1	-0.558144	4.32066	8.23341	0.0101438	0.099799
ENSG00000100504	PYGL	-0.912327	5.70627	8.22203	0.0101874	0.10011
ENSG00000122367	LDB3	-1.50122	-0.090072	8.22178	0.0101883	0.10011
ENSG00000203791	METTL10	0.335736	4.13821	8.21628	0.0102095	0.100153
ENSG00000075218	GTSE1	0.592345	5.79001	8.2132	0.0102213	0.100153
ENSG00000051128	HOMER3	-0.929852	5.0836	8.21012	0.0102332	0.100153
ENSG00000119787	ATL2	0.369898	5.70833	8.20854	0.0102393	0.100153
ENSG00000138182	KIF20B	0.541302	5.62694	8.20849	0.0102395	0.100153
ENSG00000066279	ASPM	0.663271	6.40988	8.20745	0.0102435	0.100153
ENSG00000151693	ASAP2	-0.456814	5.74998	8.20584	0.0102497	0.100153
ENSG00000128578	STRIP2	0.977457	1.94786	8.20567	0.0102504	0.100153
ENSG00000178038	ALS2CL	-1.82728	3.17335	8.20556	0.0102508	0.100153
ENSG00000129538	RNASE1	3.05193	3.23129	8.19916	0.0102755	0.100332
ENSG00000213859	KCTD11	-0.950105	4.7658	8.19395	0.0102957	0.100466
ENSG00000198019	FCGR1B	2.35941	-1.84431	8.18269	0.0103395	0.100818
ENSG00000035687	ADSS	0.32466	5.96272	8.18135	0.0103448	0.100818
ENSG00000108055	SMC3	0.459927	6.7613	8.17864	0.0103554	0.100839
ENSG00000171824	EXOSC10	0.21149	6.5157	8.17431	0.0103723	0.100839
ENSG00000089685	BIRC5	0.515986	6.75943	8.1734	0.0103759	0.100839
ENSG00000064199	SPA17	0.313104	3.68662	8.17316	0.0103768	0.100839
ENSG00000184481	FOXO4	1.13398	5.15839	8.17023	0.0103883	0.100839
ENSG00000006125	AP2B1	-0.356648	9.00295	8.16951	0.0103911	0.100839
ENSG00000091127	PUS7	0.839941	4.85332	8.16917	0.0103924	0.100839
ENSG00000106952	TNFSF8	3.80502	4.02419	8.16457	0.0104105	0.100951
ENSG00000166197	NOLC1	0.451658	7.57822	8.16222	0.0104198	0.100978
ENSG00000106789	CORO2A	0.968268	6.25178	8.15973	0.0104295	0.10101
ENSG00000186395	KRT10	-0.52133	4.12579	8.1552	0.0104474	0.10112
ENSG00000188706	ZDHHC9	-0.372514	5.51065	8.15042	0.0104663	0.101187
ENSG00000184164	CRELD2	-0.451811	4.88506	8.15014	0.0104674	0.101187
ENSG00000138778	CENPE	0.713571	5.79559	8.14183	0.0105003	0.101413
ENSG00000188322	SBK1	-0.440932	6.86032	8.14096	0.0105038	0.101413
ENSG00000115275	MOGS	-0.213009	6.362	8.13713	0.010519	0.101496
ENSG00000198286	CARD11	-1.00095	4.35107	8.13378	0.0105324	0.101557
ENSG00000124702	KLHDC3	0.254402	6.92268	8.13128	0.0105423	0.101557
ENSG00000174371	EXO1	0.534352	5.00657	8.13061	0.010545	0.101557
ENSG00000094914	AAAS	0.229862	5.88632	8.12621	0.0105626	0.101619
ENSG00000171960	PPIH	0.352017	4.83733	8.12574	0.0105644	0.101619
ENSG00000149541	B3GAT3	-0.222835	5.08739	8.12306	0.0105751	0.101646
ENSG00000145907	G3BP1	0.427613	8.36271	8.12175	0.0105804	0.101646
ENSG00000181104	F2R	-0.674366	5.41702	8.11856	0.0105932	0.101706
ENSG00000111261	MANSC1	0.517982	4.18091	8.1165	0.0106014	0.101706
ENSG00000157613	CREB3L1	-1.26749	4.29586	8.1153	0.0106062	0.101706
ENSG00000185187	SIGIRR	0.533863	4.76785	8.10591	0.010644	0.102005
ENSG00000124275	MTRR	0.451291	4.48615	8.0995	0.0106699	0.10219
ENSG00000182704	TSKU	-0.59099	6.1044	8.09605	0.0106838	0.10226
ENSG00000107130	NCS1	-0.76698	6.45073	8.09375	0.0106931	0.102286
ENSG00000104450	SPAG1	-0.734401	2.82663	8.08683	0.0107212	0.10245
ENSG00000071626	DAZAP1	0.400483	7.22631	8.08505	0.0107285	0.10245
ENSG00000132423	COQ3	0.664163	2.43432	8.08331	0.0107355	0.10245
ENSG00000180035	ZNF48	-0.419646	5.56057	8.08304	0.0107366	0.10245
ENSG00000059915	PSD	-1.38455	1.64713	8.07954	0.0107509	0.102478
ENSG00000178761	FAM219B	-0.290057	5.66923	8.07815	0.0107565	0.102478
ENSG00000196363	WDR5	0.318927	6.23385	8.07655	0.0107631	0.102478
ENSG00000265590	C21ORF59	0.42416	3.74486	8.07507	0.0107691	0.102478
ENSG00000176422	SPRYD4	0.397959	3.75102	8.07342	0.0107759	0.102478
ENSG00000198000	NOL8	0.234014	5.2839	8.07261	0.0107792	0.102478
ENSG00000073670	ADAM11	1.26264	1.15103	8.06401	0.0108144	0.102658
ENSG00000140497	SCAMP2	-0.289224	6.30222	8.05741	0.0108415	0.102658
ENSG00000134490	TMEM241	0.505544	3.09739	8.05646	0.0108454	0.102658
ENSG00000122861	PLAU	-1.24293	5.1472	8.05604	0.0108471	0.102658
ENSG00000168496	FEN1	0.403017	6.82142	8.05555	0.0108492	0.102658
ENSG00000120885	CLU	-0.949365	7.3211	8.05089	0.0108684	0.102658
ENSG00000143147	GPR161	-0.81646	4.82372	8.04894	0.0108764	0.102658
ENSG00000123064	DDX54	0.219056	6.48962	8.04868	0.0108775	0.102658
ENSG00000177971	IMP3	0.435253	5.3551	8.0486	0.0108778	0.102658
ENSG00000165591	FAAH2	0.491466	2.48351	8.04857	0.010878	0.102658
ENSG00000163596	ICA1L	1.10284	3.22022	8.04827	0.0108792	0.102658
ENSG00000133612	AGAP3	-0.393708	6.38303	8.0481	0.0108799	0.102658
ENSG00000168374	ARF4	-0.453008	7.66344	8.04708	0.0108841	0.102658
ENSG00000110799	VWF	1.6914	2.05728	8.04236	0.0109036	0.10278
ENSG00000168734	PKIG	-0.899375	5.25645	8.03701	0.0109258	0.102893
ENSG00000155438	MKI67IP	0.517956	5.3539	8.03493	0.0109344	0.102893
ENSG00000181896	ZNF101	0.522254	3.67817	8.03463	0.0109357	0.102893
ENSG00000173848	NET1	-0.893936	7.5191	8.03309	0.0109421	0.102893
ENSG00000158186	MRAS	-1.04456	4.53707	8.02791	0.0109636	0.103033
ENSG00000006327	TNFRSF12A	-1.34131	6.47323	8.02532	0.0109744	0.103072
ENSG00000147144	CCDC120	-0.600362	5.56062	8.02187	0.0109889	0.103145
ENSG00000242247	ARFGAP3	-0.579666	4.91759	8.01815	0.0110044	0.103214
ENSG00000135643	KCNMB4	-0.527241	3.94722	8.01694	0.0110095	0.103214
ENSG00000153827	TRIP12	-0.191254	7.70773	8.01404	0.0110216	0.103265
ENSG00000112877	CEP72	0.510698	3.43217	8.00339	0.0110664	0.103505
ENSG00000121064	SCPEP1	0.789199	5.23187	8.00278	0.0110689	0.103505
ENSG00000082701	GSK3B	-0.226332	6.81289	8.0022	0.0110714	0.103505
ENSG00000146414	SHPRH	0.441867	5.23767	8.00115	0.0110758	0.103505
ENSG00000185158	LRRC37B	0.456592	2.71329	8.00003	0.0110805	0.103505
ENSG00000138674	SEC31A	-0.645097	8.04472	7.9882	0.0111305	0.103909
ENSG00000087301	TXNDC16	0.645172	4.01963	7.98574	0.011141	0.103944
ENSG00000164951	PDP1	-0.969898	4.58704	7.9816	0.0111585	0.104046
ENSG00000137409	MTCH1	-0.181513	7.86695	7.97449	0.0111888	0.104266
ENSG00000116016	EPAS1	1.0404	8.82457	7.97278	0.0111961	0.104271
ENSG00000104427	ZC2HC1A	-0.383453	3.18855	7.96852	0.0112143	0.104378
ENSG00000132879	FBXO44	-0.769571	4.14279	7.96542	0.0112276	0.104439
ENSG00000119771	KLHL29	-1.40632	4.17707	7.96179	0.0112431	0.104479
ENSG00000169371	SNUPN	0.283801	3.8307	7.96127	0.0112453	0.104479
ENSG00000179195	ZNF664	0.211131	8.02111	7.94971	0.011295	0.104834
ENSG00000091009	RBM27	0.328759	5.66646	7.94781	0.0113032	0.104834
ENSG00000112137	PHACTR1	2.24031	1.28017	7.94694	0.011307	0.104834
ENSG00000156049	GNA14	-1.77351	0.652477	7.9461	0.0113106	0.104834
ENSG00000239282	GATSL3	0.59068	3.02409	7.94336	0.0113224	0.10486
ENSG00000182010	RTKN2	0.668019	4.32906	7.94064	0.0113342	0.10486
ENSG00000103426	CORO7-PAM16	7.80211	-2.49334	12.7511	0.0113463	0.10486
ENSG00000145741	BTF3	0.221138	8.35603	7.93778	0.0113466	0.10486
ENSG00000168028	RPSA	0.418956	10.6035	7.93763	0.0113472	0.10486
ENSG00000105443	CYTH2	-0.554438	6.42941	7.92928	0.0113835	0.105086
ENSG00000154447	SH3RF1	-0.493915	5.40949	7.92889	0.0113851	0.105086
ENSG00000080189	SLC35C2	-0.242327	5.71036	7.92674	0.0113945	0.10511
ENSG00000145555	MYO10	-0.447473	7.79127	7.91998	0.0114239	0.105203
ENSG00000204392	LSM2	0.263642	5.42651	7.91986	0.0114245	0.105203
ENSG00000110871	COQ5	0.215677	5.23444	7.91974	0.011425	0.105203
ENSG00000138600	SPPL2A	0.467841	5.25782	7.91097	0.0114633	0.105494
ENSG00000117640	FAM54B	-0.328399	5.29042	7.90536	0.011488	0.105599
ENSG00000105676	ARMC6	0.298683	5.52255	7.90527	0.0114884	0.105599
ENSG00000124571	XPO5	0.535772	6.7682	7.89586	0.0115298	0.105893
ENSG00000179832	HEATR7A	-0.460204	5.51534	7.8949	0.011534	0.105893
ENSG00000067798	NAV3	-1.56004	1.06847	7.87996	0.0116001	0.106391
ENSG00000058668	ATP2B4	0.643217	8.06092	7.87955	0.0116019	0.106391
ENSG00000132313	MRPL35	0.283557	5.10813	7.87777	0.0116099	0.106401
ENSG00000197646	PDCD1LG2	-1.77877	-0.661509	7.87342	0.0116292	0.106427
ENSG00000177602	GSG2	0.536406	3.86355	7.87136	0.0116384	0.106427
ENSG00000167566	NCKAP5L	-0.651636	5.58956	7.8713	0.0116386	0.106427
ENSG00000073849	ST6GAL1	1.15089	5.85727	7.87046	0.0116424	0.106427
ENSG00000056736	IL17RB	0.861991	2.08092	7.86944	0.0116469	0.106427
ENSG00000163444	TMEM183A	0.256289	6.37708	7.85706	0.0117023	0.106869
ENSG00000140939	NOL3	-0.633473	1.9962	7.84712	0.011747	0.107214
ENSG00000166133	RPUSD2	0.299295	3.87711	7.84455	0.0117585	0.107257
ENSG00000112679	DUSP22	-0.437957	4.99384	7.8421	0.0117696	0.107295
ENSG00000140479	PCSK6	1.60299	3.24155	7.83859	0.0117855	0.107376
ENSG00000072364	AFF4	-0.3205	7.52899	7.83436	0.0118046	0.107488
ENSG00000142459	EVI5L	-0.434052	4.38115	7.83266	0.0118123	0.107495
ENSG00000130340	SNX9	-0.262628	5.55743	7.82982	0.0118252	0.107549
ENSG00000174100	MRPL45	0.248586	5.70872	7.82737	0.0118363	0.107587
ENSG00000187954	CYHR1	-0.224971	6.06088	7.82524	0.011846	0.107612
ENSG00000138030	KHK	0.998445	1.96951	7.82306	0.0118559	0.107639
ENSG00000167220	HDHD2	0.2553	4.852	7.81878	0.0118754	0.107753
ENSG00000100578	KIAA0586	0.446639	4.6886	7.81306	0.0119015	0.107927
ENSG00000094804	CDC6	0.362383	6.42669	7.80694	0.0119295	0.108118
ENSG00000078804	TP53INP2	-1.12651	4.71269	7.79849	0.0119683	0.108394
ENSG00000167670	CHAF1A	0.419747	6.43543	7.79727	0.0119739	0.108394
ENSG00000100139	MICALL1	-0.487004	6.98277	7.79433	0.0119875	0.108453
ENSG00000179397	C1orf101	-1.29938	-1.3111	7.78825	0.0120155	0.108644
ENSG00000113163	COL4A3BP	0.491524	5.53923	7.78573	0.0120272	0.108685
ENSG00000169604	ANTXR1	-1.00496	6.13012	7.78193	0.0120448	0.108696
ENSG00000096063	SRPK1	0.386143	7.38081	7.77951	0.0120559	0.108696
ENSG00000169499	PLEKHA2	-1.34177	2.908	7.77947	0.0120561	0.108696
ENSG00000100196	KDELR3	-1.28775	4.54396	7.77942	0.0120564	0.108696
ENSG00000171617	ENC1	-2.0475	8.05686	7.77641	0.0120704	0.108728
ENSG00000228716	DHFR	0.540216	7.24056	7.77566	0.0120738	0.108728
ENSG00000153558	FBXL2	-0.832506	3.29503	7.77168	0.0120923	0.108831
ENSG00000172346	CSDC2	-2.95853	3.08775	7.76872	0.0121061	0.108848
ENSG00000023697	DERA	0.231291	5.61237	7.76825	0.0121083	0.108848
ENSG00000112855	HARS2	-0.31302	5.59255	7.7653	0.012122	0.108909
ENSG00000025293	PHF20	0.245834	5.77513	7.76359	0.0121301	0.108918
ENSG00000182810	DDX28	0.325011	4.29587	7.75725	0.0121597	0.109013
ENSG00000185803	SLC52A2	-0.32538	5.78093	7.75358	0.0121769	0.109013
ENSG00000175287	PHYHD1	0.472792	3.83088	7.75333	0.0121781	0.109013
ENSG00000087299	L2HGDH	0.396649	3.71227	7.75332	0.0121781	0.109013
ENSG00000169635	HIC2	1.00286	7.03129	7.75268	0.0121811	0.109013
ENSG00000135972	MRPS9	0.297342	5.50692	7.75232	0.0121828	0.109013
ENSG00000076604	TRAF4	-0.321593	7.47602	7.74684	0.0122086	0.109181
ENSG00000124596	OARD1	0.251617	5.29854	7.74123	0.012235	0.109354
ENSG00000127564	PKMYT1	0.524494	5.71257	7.73731	0.0122535	0.109456
ENSG00000137103	TMEM8B	-0.801106	3.7915	7.73273	0.0122751	0.109586
ENSG00000129282	MRM1	0.50103	2.64372	7.72846	0.0122953	0.109704
ENSG00000163207	IVL	-2.17767	-1.33156	7.7251	0.0123113	0.109748
ENSG00000088305	DNMT3B	1.62546	6.89538	7.72414	0.0123159	0.109748
ENSG00000172766	NAA16	0.516051	4.34749	7.72295	0.0123215	0.109748
ENSG00000128915	NARG2	0.30701	5.77349	7.71978	0.0123366	0.109775
ENSG00000078140	UBE2K	0.361053	6.65125	7.71934	0.0123387	0.109775
ENSG00000182473	EXOC7	-0.239862	7.46617	7.71395	0.0123644	0.109941
ENSG00000175582	RAB6A	-0.258115	6.91157	7.70536	0.0124054	0.11018
ENSG00000122140	MRPS2	0.26177	5.93054	7.70534	0.0124055	0.11018
ENSG00000188133	TMEM215	-2.80938	0.129906	7.69829	0.0124393	0.110418
ENSG00000021762	OSBPL5	0.605044	4.64763	7.69092	0.0124748	0.110669
ENSG00000214376	VSTM5	2.6013	3.18489	7.68438	0.0125063	0.110886
ENSG00000213420	GPC2	-0.519071	4.17318	7.68093	0.012523	0.11097
ENSG00000127191	TRAF2	0.373684	4.70068	7.67825	0.012536	0.110993
ENSG00000172794	RAB37	2.25862	3.45373	7.67745	0.0125399	0.110993
ENSG00000094631	HDAC6	-0.352161	6.70724	7.67238	0.0125645	0.111147
ENSG00000010310	GIPR	-1.82594	-1.68189	7.66698	0.0125908	0.111283
ENSG00000172935	MRGPRF	-1.07868	0.502934	7.66628	0.0125942	0.111283
ENSG00000110497	AMBRA1	-0.239514	5.8214	7.66079	0.012621	0.111403
ENSG00000164683	HEY1	1.71202	4.59369	7.66055	0.0126221	0.111403
ENSG00000215019	ATXN1	-1.38797	0.399489	7.6554	0.0126473	0.111536
ENSG00000148180	GSN	-0.679572	7.58745	7.65285	0.0126598	0.111536
ENSG00000137814	HAUS2	0.246158	5.33983	7.6526	0.012661	0.111536
ENSG00000122203	KIAA1191	-0.240651	6.81103	7.65161	0.0126659	0.111536
ENSG00000116701	NCF2	-1.47263	-0.468839	7.65013	0.0126731	0.111536
ENSG00000182272	B4GALNT4	-0.505495	6.07353	7.6473	0.012687	0.111595
ENSG00000135404	CD63	-0.516674	8.08207	7.64162	0.012715	0.111778
ENSG00000139921	TMX1	0.380225	5.3231	7.63983	0.0127238	0.111792
ENSG00000165349	SLC7A3	3.22441	4.35764	7.63716	0.0127369	0.111845
ENSG00000089157	RPLP0	0.274083	10.7752	7.63188	0.012763	0.111962
ENSG00000100580	TMED8	0.325063	5.24802	7.63109	0.0127669	0.111962
ENSG00000025708	TYMP	-1.43299	1.66807	7.63007	0.012772	0.111962
ENSG00000177311	ZBTB38	-0.431964	4.88437	7.62587	0.0127928	0.112081
ENSG00000106246	PTCD1	0.597392	4.55734	7.6222	0.012811	0.112121
ENSG00000138621	PPCDC	0.32381	3.33336	7.62203	0.0128118	0.112121
ENSG00000156990	RPUSD3	0.435198	5.33557	7.61284	0.0128576	0.112458
ENSG00000135451	TROAP	0.704598	5.03871	7.61094	0.012867	0.112475
ENSG00000168393	DTYMK	0.380453	5.562	7.60956	0.0128739	0.112475
ENSG00000173065	FAM222B	-0.320805	5.8186	7.60622	0.0128906	0.112557
ENSG00000079387	SENP1	0.301783	5.35929	7.60085	0.0129175	0.112704
ENSG00000168779	SHOX2	-3.7363	-2.39996	7.59997	0.0129219	0.112704
ENSG00000157064	NMNAT2	1.1657	5.1483	7.5948	0.0129479	0.112867
ENSG00000213886	UBD	-8.23062	-1.41038	8.074	0.0129699	0.112996
ENSG00000006625	GGCT	0.685563	6.29699	7.58562	0.0129941	0.113132
ENSG00000148200	NR6A1	1.66035	6.81928	7.58442	0.0130001	0.113132
ENSG00000151240	DIP2C	-0.279593	4.97629	7.57775	0.0130339	0.113308
ENSG00000169067	ACTBL2	-3.28445	0.0975621	7.57754	0.0130349	0.113308
ENSG00000155561	NUP205	0.287797	7.82027	7.57509	0.0130474	0.113352
ENSG00000111077	TENC1	-1.36427	1.40946	7.57302	0.0130578	0.113358
ENSG00000113140	SPARC	-1.45829	10.5258	7.57207	0.0130626	0.113358
ENSG00000183054	RGPD6	-0.36025	5.9053	7.56734	0.0130867	0.113493
ENSG00000116221	MRPL37	0.247507	6.35801	7.56537	0.0130967	0.113493
ENSG00000129810	SGOL1	0.388003	4.14449	7.56303	0.0131086	0.113493
ENSG00000153574	RPIA	0.31923	4.77458	7.56246	0.0131116	0.113493
ENSG00000130770	ATPIF1	-0.26423	6.08389	7.56183	0.0131148	0.113493
ENSG00000213024	NUP62	0.314069	7.18757	7.55787	0.013135	0.113605
ENSG00000136940	PDCL	-0.332293	5.10318	7.55498	0.0131498	0.113669
ENSG00000107731	UNC5B	1.20924	6.84184	7.55325	0.0131586	0.113682
ENSG00000179262	RAD23A	0.248837	5.96067	7.54824	0.0131842	0.113721
ENSG00000148985	PGAP2	0.354242	5.15234	7.54666	0.0131924	0.113721
ENSG00000204624	PTCHD2	1.22561	1.01921	7.54631	0.0131942	0.113721
ENSG00000168522	FNTA	-0.205307	6.28321	7.54589	0.0131963	0.113721
ENSG00000170017	ALCAM	-1.15169	6.62297	7.54523	0.0131997	0.113721
ENSG00000133106	EPSTI1	-1.11372	4.58775	7.53544	0.0132501	0.114057
ENSG00000213977	TAX1BP3	-0.515919	7.42701	7.53481	0.0132533	0.114057
ENSG00000115145	STAM2	-0.307822	4.54735	7.53172	0.0132693	0.114131
ENSG00000167535	CACNB3	-0.549213	5.74261	7.52875	0.0132847	0.114199
ENSG00000085063	CD59	-0.832128	7.33736	7.52629	0.0132974	0.114246
ENSG00000138669	PRKG2	1.93084	-0.0675322	7.52155	0.013322	0.114393
ENSG00000188157	AGRN	-0.875146	9.41881	7.51756	0.0133427	0.114476
ENSG00000105968	H2AFV	0.302498	7.29105	7.51583	0.0133517	0.114476
ENSG00000114739	ACVR2B	0.42809	3.85879	7.51546	0.0133536	0.114476
ENSG00000175110	MRPS22	0.247046	4.9058	7.51251	0.013369	0.114544
ENSG00000130347	RTN4IP1	0.458612	3.15537	7.51	0.0133821	0.114593
ENSG00000160789	LMNA	-0.576497	6.76248	7.49915	0.0134388	0.115015
ENSG00000231925	TAPBP	-0.814263	5.31305	7.49728	0.0134486	0.115036
ENSG00000089053	ANAPC5	0.306419	7.10348	7.49499	0.0134606	0.115075
ENSG00000074800	ENO1	0.547842	10.216	7.49296	0.0134713	0.115085
ENSG00000169429	IL8	-3.96158	-2.01592	7.49196	0.0134766	0.115085
ENSG00000247596	TWF2	-0.45184	5.49701	7.48566	0.0135097	0.115304
ENSG00000177951	BET1L	-0.542703	6.36819	7.48209	0.0135285	0.115401
ENSG00000101608	MYL12A	-0.573391	7.89485	7.47984	0.0135404	0.115439
ENSG00000158411	MITD1	0.276336	4.21806	7.47698	0.0135556	0.115505
ENSG00000159063	ALG8	0.385939	5.6482	7.47337	0.0135747	0.115604
ENSG00000119392	GLE1	0.265688	5.45335	7.47197	0.0135821	0.115604
ENSG00000111144	LTA4H	0.222587	6.67941	7.46886	0.0135986	0.115682
ENSG00000115902	SLC1A4	-1.01383	3.48078	7.46651	0.0136111	0.115724
ENSG00000102034	ELF4	-0.935934	5.49298	7.46191	0.0136356	0.11583
ENSG00000105429	MEGF8	-0.42309	7.44116	7.45955	0.0136482	0.11583
ENSG00000026508	CD44	-1.54089	3.33761	7.45881	0.0136521	0.11583
ENSG00000117154	IGSF21	4.61237	-2.33795	7.65893	0.0136534	0.11583
ENSG00000156639	ZFAND3	-0.349057	6.80508	7.45265	0.013685	0.116022
ENSG00000169228	RAB24	-0.285633	4.01821	7.45154	0.013691	0.116022
ENSG00000176871	WSB2	-0.430981	5.72553	7.4449	0.0137265	0.116211
ENSG00000162620	LRRIQ3	1.032	0.0691495	7.44458	0.0137283	0.116211
ENSG00000136478	TEX2	-0.982405	6.52747	7.44204	0.0137419	0.116263
ENSG00000122642	FKBP9	-0.603951	6.52762	7.43867	0.01376	0.116353
ENSG00000117020	AKT3	-0.71234	5.31476	7.4308	0.0138025	0.116649
ENSG00000108883	EFTUD2	0.200885	7.40831	7.42426	0.0138379	0.116884
ENSG00000140332	TLE3	0.700902	7.13795	7.41545	0.0138857	0.117215
ENSG00000044574	HSPA5	-0.337666	9.45431	7.41423	0.0138923	0.117215
ENSG00000164188	RANBP3L	-5.28265	-2.86893	7.60814	0.0139148	0.117215
ENSG00000198892	SHISA4	-0.611041	2.75359	7.40804	0.0139261	0.117215
ENSG00000197771	MCMBP	0.263449	6.74509	7.40773	0.0139277	0.117215
ENSG00000175931	UBE2O	0.498193	5.75262	7.40771	0.0139279	0.117215
ENSG00000154545	MAGED4	-0.719053	5.22897	7.40734	0.0139298	0.117215
ENSG00000183044	ABAT	-0.753072	3.58559	7.40241	0.0139568	0.117378
ENSG00000183150	GPR19	1.14761	2.46973	7.39955	0.0139725	0.117388
ENSG00000223953	C1QTNF5	-1.71162	0.0550841	7.39922	0.0139743	0.117388
ENSG00000174197	MGA	0.229226	6.40144	7.39805	0.0139807	0.117388
ENSG00000237172	B3GNT9	-1.2908	2.98171	7.39544	0.013995	0.117445
ENSG00000118246	FASTKD2	0.269552	5.48939	7.39381	0.0140039	0.117456
ENSG00000083799	CYLD	-0.295561	3.98804	7.39093	0.0140197	0.117525
ENSG00000147573	TRIM55	-1.28736	4.60327	7.38784	0.0140367	0.117604
ENSG00000138442	WDR12	0.610682	4.99773	7.38194	0.0140693	0.117813
ENSG00000168907	PLA2G4F	1.75729	0.836684	7.37677	0.0140978	0.117988
ENSG00000014138	POLA2	0.378082	5.61414	7.37542	0.0141053	0.117988
ENSG00000178026	FAM211B	-0.630336	3.11631	7.3635	0.0141715	0.118456
ENSG00000011426	ANLN	0.453005	7.11518	7.36114	0.0141846	0.118456
ENSG00000134313	KIDINS220	-0.325901	6.77169	7.36044	0.0141885	0.118456
ENSG00000176472	ZNF575	-1.51167	-1.02703	7.35755	0.0142046	0.118456
ENSG00000138378	STAT4	-1.3139	-0.88901	7.35648	0.0142106	0.118456
ENSG00000079308	TNS1	-1.05433	5.41594	7.35581	0.0142143	0.118456
ENSG00000058085	LAMC2	-1.17487	7.09774	7.3543	0.0142227	0.118456
ENSG00000174173	TRMT10C	0.319418	4.89192	7.35262	0.0142322	0.118456
ENSG00000169057	MECP2	-0.291151	6.05031	7.3511	0.0142407	0.118456
ENSG00000188559	RALGAPA2	0.406856	5.56611	7.35062	0.0142433	0.118456
ENSG00000203711	C6orf99	1.4677	-0.517212	7.35029	0.0142452	0.118456
ENSG00000145642	FAM159B	3.267	0.288285	7.34499	0.0142749	0.11853
ENSG00000077238	IL4R	-0.584005	4.50847	7.34424	0.0142791	0.11853
ENSG00000164576	SAP30L	0.362695	3.68109	7.34401	0.0142804	0.11853
ENSG00000116774	OLFML3	0.963927	7.15857	7.34325	0.0142846	0.11853
ENSG00000142731	PLK4	0.463015	5.43857	7.34172	0.0142933	0.118538
ENSG00000241878	PISD	-0.306003	5.77199	7.33637	0.0143233	0.118724
ENSG00000148303	RPL7A	0.285332	10.3878	7.33486	0.0143318	0.118731
ENSG00000180855	ZNF443	0.332616	3.6012	7.3274	0.014374	0.118967
ENSG00000196937	FAM3C	-0.665762	5.79984	7.32645	0.0143794	0.118967
ENSG00000100867	DHRS2	-1.7232	0.695398	7.32365	0.0143952	0.118967
ENSG00000135926	TMBIM1	-0.530616	6.40767	7.32333	0.014397	0.118967
ENSG00000168538	TRAPPC11	0.267149	5.58844	7.32303	0.0143987	0.118967
ENSG00000136490	LIMD2	-0.86947	4.84774	7.32042	0.0144135	0.119026
ENSG00000100106	TRIOBP	-0.415592	6.9197	7.31797	0.0144274	0.119078
ENSG00000181135	ZNF707	-0.334089	3.67205	7.31249	0.0144585	0.119271
ENSG00000070214	SLC44A1	0.288761	6.54844	7.30603	0.0144954	0.119512
ENSG00000108039	XPNPEP1	-0.273214	6.31288	7.30204	0.0145182	0.119574
ENSG00000131462	TUBG1	0.236564	6.059	7.30201	0.0145183	0.119574
ENSG00000196757	ZNF700	0.318409	4.23601	7.29559	0.0145551	0.119795
ENSG00000198890	PRMT6	0.330163	5.48974	7.29464	0.0145606	0.119795
ENSG00000129351	ILF3	0.29683	9.365	7.29046	0.0145846	0.119857
ENSG00000149658	YTHDF1	-0.318099	7.27273	7.28959	0.0145896	0.119857
ENSG00000174358	SLC6A19	7.98045	-0.358492	7.48111	0.014594	0.119857
ENSG00000214655	ZSWIM8	-0.466257	6.21774	7.28795	0.014599	0.119857
ENSG00000159079	C21orf59	0.422836	4.79901	7.28561	0.0146125	0.119904
ENSG00000183287	CCBE1	0.869058	5.86685	7.28016	0.0146439	0.120011
ENSG00000135960	EDAR	-2.73435	1.4633	7.27926	0.0146491	0.120011
ENSG00000166949	SMAD3	-0.915491	6.60036	7.27863	0.0146527	0.120011
ENSG00000170606	HSPA4	0.237825	8.06363	7.278	0.0146564	0.120011
ENSG00000250588	IQCJ-SCHIP1	-1.15627	4.89866	7.27624	0.0146666	0.12002
ENSG00000100246	DNAL4	-0.396045	4.45155	7.27513	0.014673	0.12002
ENSG00000169203	61E3.4	1.1919	2.66758	7.2683	0.0147126	0.120246
ENSG00000120696	KBTBD7	0.406994	4.02831	7.26769	0.0147161	0.120246
ENSG00000154174	TOMM70A	0.290836	6.26182	7.26441	0.0147352	0.120311
ENSG00000135913	USP37	0.36168	4.98339	7.26152	0.014752	0.120311
ENSG00000061337	LZTS1	-1.82264	3.41426	7.26129	0.0147534	0.120311
ENSG00000158604	TMED4	-0.323511	6.43641	7.261	0.014755	0.120311
ENSG00000164074	C4orf29	0.432869	3.90929	7.25947	0.0147639	0.12032
ENSG00000100077	ADRBK2	0.515411	3.73252	7.25372	0.0147975	0.120344
ENSG00000088538	DOCK3	-0.993524	5.49562	7.25223	0.0148062	0.120344
ENSG00000108828	VAT1	-0.493467	8.72458	7.25049	0.0148164	0.120344
ENSG00000136280	CCM2	-0.425963	5.33484	7.25046	0.0148166	0.120344
ENSG00000177707	PVRL3	0.484153	6.29844	7.25023	0.0148179	0.120344
ENSG00000100722	ZC3H14	0.236339	6.19173	7.24964	0.0148214	0.120344
ENSG00000152234	ATP5A1	0.253953	9.20917	7.24884	0.014826	0.120344
ENSG00000243279	PRAF2	-0.651696	4.18203	7.24642	0.0148402	0.120344
ENSG00000181019	NQO1	-0.718363	4.18836	7.24573	0.0148443	0.120344
ENSG00000164934	DCAF13	0.386031	6.22537	7.24572	0.0148443	0.120344
ENSG00000124593	PRICKLE4	-0.952955	2.86697	7.24073	0.0148736	0.120353
ENSG00000100519	PSMC6	0.222082	6.17128	7.24016	0.014877	0.120353
ENSG00000180479	ZNF571	0.47062	1.695	7.23857	0.0148863	0.120353
ENSG00000066697	MSANTD3	-0.597659	4.84414	7.23805	0.0148894	0.120353
ENSG00000167644	C19orf33	-1.55109	3.151	7.23787	0.0148904	0.120353
ENSG00000177374	HIC1	-1.26739	0.600128	7.23762	0.0148919	0.120353
ENSG00000138111	TMEM180	2.16513	2.69057	7.23061	0.0149332	0.120473
ENSG00000175203	DCTN2	-0.203196	6.96207	7.23048	0.014934	0.120473
ENSG00000221838	AP4M1	-0.328328	4.43108	7.22998	0.0149369	0.120473
ENSG00000111358	GTF2H3	0.547395	5.04669	7.22927	0.0149411	0.120473
ENSG00000142186	SCYL1	-0.338331	6.40898	7.22851	0.0149456	0.120473
ENSG00000128944	C15orf23	0.41987	5.31199	7.22478	0.0149677	0.120482
ENSG00000170234	PWWP2A	0.304141	4.41446	7.22472	0.014968	0.120482
ENSG00000108691	CCL2	-3.18945	2.25712	7.22392	0.0149728	0.120482
ENSG00000204469	PRRC2A	0.172127	8.86041	7.22167	0.0149861	0.120482
ENSG00000163517	HDAC11	-0.727028	3.54434	7.22101	0.01499	0.120482
ENSG00000170011	MYRIP	3.02208	-1.77721	7.22045	0.0149933	0.120482
ENSG00000165671	NSD1	0.263394	7.85089	7.21863	0.0150041	0.120507
ENSG00000139055	ERP27	-1.65718	5.11275	7.21602	0.0150196	0.120569
ENSG00000149243	KLHL35	-1.73051	-2.20339	7.21376	0.0150331	0.120614
ENSG00000240891	PLCXD2	-0.98114	2.08117	7.2091	0.0150608	0.120774
ENSG00000151247	EIF4E	0.356059	5.49635	7.20725	0.0150719	0.120776
ENSG00000170540	ARL6IP1	0.211986	8.37893	7.20646	0.0150766	0.120776
ENSG00000152377	SPOCK1	-1.69475	3.50428	7.19932	0.0151192	0.120962
ENSG00000123179	EBPL	0.444522	4.19584	7.19804	0.0151269	0.120962
ENSG00000160161	CILP2	-1.78352	0.286431	7.19776	0.0151286	0.120962
ENSG00000130713	EXOSC2	0.405079	5.56228	7.19737	0.0151309	0.120962
ENSG00000197102	DYNC1H1	-0.278622	9.25459	7.19054	0.0151719	0.121227
ENSG00000125398	SOX9	-1.10377	4.76396	7.18095	0.0152297	0.121574
ENSG00000101945	SUV39H1	0.428636	4.30682	7.18072	0.015231	0.121574
ENSG00000144560	VGLL4	-0.435144	7.05766	7.17751	0.0152505	0.121667
ENSG00000144045	DQX1	-1.53133	0.0239093	7.17459	0.0152681	0.121696
ENSG00000121104	FAM117A	0.492078	4.20377	7.17348	0.0152748	0.121696
ENSG00000160691	SHC1	-0.936669	7.16626	7.17302	0.0152776	0.121696
ENSG00000102452	NALCN	-2.54005	-1.36833	7.16966	0.015298	0.121732
ENSG00000034510	TMSB10	-0.545497	9.43004	7.16871	0.0153037	0.121732
ENSG00000105227	PRX	-0.372046	2.78239	7.16731	0.0153122	0.121732
ENSG00000147854	UHRF2	0.368074	6.00699	7.1671	0.0153135	0.121732
ENSG00000063978	RNF4	-0.202563	6.3812	7.16192	0.015345	0.121896
ENSG00000117222	RBBP5	0.37422	4.7943	7.16112	0.0153499	0.121896
ENSG00000171860	C3AR1	-3.39939	-2.33066	7.15676	0.0153765	0.122045
ENSG00000188610	FAM72B	0.727242	3.12195	7.14671	0.0154379	0.12244
ENSG00000165233	C9orf89	-0.584655	2.82799	7.14604	0.0154421	0.12244
ENSG00000138594	TMOD3	-0.228686	6.42689	7.14408	0.0154541	0.122447
ENSG00000151882	CCL28	1.79003	1.49841	7.14285	0.0154616	0.122447
ENSG00000105204	DYRK1B	-0.611558	4.51264	7.14179	0.0154681	0.122447
ENSG00000174032	SLC25A30	0.5003	3.91233	7.14051	0.015476	0.122447
ENSG00000075089	ACTR6	0.602418	4.2107	7.13945	0.0154825	0.122447
ENSG00000125850	OVOL2	0.945096	2.98755	7.13819	0.0154903	0.122447
ENSG00000115163	CENPA	0.704003	4.01834	7.1359	0.0155043	0.122496
ENSG00000163009	C2orf48	1.667	-0.470499	7.13424	0.0155146	0.122506
ENSG00000160973	FOXH1	2.85661	1.20134	7.13208	0.0155279	0.122506
ENSG00000010361	FUZ	0.477147	4.25366	7.13186	0.0155293	0.122506
ENSG00000123636	BAZ2B	-0.709998	6.17839	7.12667	0.0155613	0.122584
ENSG00000182326	C1S	-1.56482	2.19037	7.12625	0.0155639	0.122584
ENSG00000138336	TET1	1.08981	5.26116	7.12525	0.0155701	0.122584
ENSG00000241043	TIGD1L2	-0.895147	-1.18106	7.1243	0.015576	0.122584
ENSG00000018610	CXorf56	0.296183	4.13774	7.12388	0.0155786	0.122584
ENSG00000163807	KIAA1143	0.309803	5.94278	7.11324	0.0156446	0.123041
ENSG00000161267	BDH1	0.670561	4.06595	7.10974	0.0156664	0.123127
ENSG00000132591	ERAL1	0.176558	5.92215	7.10794	0.0156777	0.123127
ENSG00000255152	MSH5-SAPCD1	1.63197	0.906701	7.10767	0.0156793	0.123127
ENSG00000184108	TRIML1	4.86493	-1.69284	7.10558	0.0156923	0.123167
ENSG00000187122	SLIT1	3.95356	-1.8556	7.10004	0.015727	0.123376
ENSG00000164924	YWHAZ	-0.298446	10.1163	7.09843	0.015737	0.123393
ENSG00000144857	BOC	-0.426646	4.63647	7.09412	0.0157641	0.123542
ENSG00000162639	HENMT1	0.550313	2.75212	7.09152	0.0157804	0.123562
ENSG00000103174	NAGPA	0.28838	3.35939	7.09042	0.0157873	0.123562
ENSG00000168803	ADAL	0.345964	3.30577	7.08993	0.0157904	0.123562
ENSG00000072682	P4HA2	-1.40757	5.09193	7.08716	0.0158079	0.123616
ENSG00000096088	PGC	5.35825	-0.843992	7.08616	0.0158142	0.123616
ENSG00000167515	TRAPPC2L	0.340265	5.45034	7.08487	0.0158223	0.123616
ENSG00000144120	TMEM177	0.305944	3.96424	7.08308	0.0158335	0.123616
ENSG00000106536	POU6F2	2.69884	1.47946	7.08136	0.0158444	0.123616
ENSG00000124615	MOCS1	0.333564	3.95353	7.08076	0.0158482	0.123616
ENSG00000088888	MAVS	-0.317443	6.16174	7.07999	0.0158531	0.123616
ENSG00000083642	PDS5B	0.283055	5.63158	7.07639	0.0158758	0.123712
ENSG00000138131	LOXL4	-1.77008	2.91684	7.07411	0.0158903	0.123712
ENSG00000156504	FAM122B	0.381621	5.54894	7.07344	0.0158945	0.123712
ENSG00000161980	POLR3K	0.518264	3.92041	7.07299	0.0158973	0.123712
ENSG00000071054	MAP4K4	-0.583792	8.38589	7.06773	0.0159307	0.12391
ENSG00000156968	MPV17L	1.75406	-0.204335	7.05305	0.0160242	0.124575
ENSG00000069248	NUP133	0.247147	6.48766	7.05078	0.0160387	0.124625
[truncated: 13,527 more rows]
